# Supplementary material for: Immunoseq: the identification of functionally relevant variants through targeted capture and sequencing of active regulatory regions in human immune cells
Source: BMC Med Genomics. 2016 Sep 13;9(1):59. doi: 10.1186/s12920-016-0220-7 (PMC5022205; doi:10.1186/s12920-016-0220-7)
Supplement: Additional file 2: Table S5. — Rare and novel variants identified using Immunoseq and DHS cell-type they fall into. (XLSX 2.46 mb) [file 12920_2016_220_MOESM2_ESM.xlsx]

## Sheet: rare variants
CHROM	POS	REF	ALT	DHS
1	10002921	T	G	CD19+, CD20+, CD8+, Th17
1	10003045	G	T	CD19+, CD20+, CD3+, CD4+, CD56+, CD8+
1	10003222	C	G	CD14+, CD19+, CD20+, CD3+ cord blood, CD3+, CD34+, CD4+, CD56+, CD8+, Th2, Th17
1	10003700	G	C	CD19+, CD20+, CD3+ cord blood, CD3+, CD34+, CD4+, CD56+, CD8+, Th2
1	10010593	C	T	CD14+, CD19+, CD20+, CD3+ cord blood, CD3+, CD34+, CD4+, CD56+, CD8+, Th1, Th2, Th17
1	100111934	G	A	NA
1	100165809	C	T	CD14+
1	100206478	C	A	coding
1	100346327	G	T	coding
1	100494644	G	A	CD3+, CD56+, CD8+
1	100615020	C	T	NA
1	100715566	A	G	CD14+, CD19+, CD20+, CD3+ cord blood, CD3+, CD34+, CD4+, CD56+, CD8+, Th1, Th2, Th17
1	100866354	C	T	CD3+, CD4+, CD8+, Th2, Th17
1	100907204	C	A	CD4+, Th17
1	100907511	A	G	CD3+, CD4+, Th17
1	100911407	A	G	CD3+, CD34+, CD4+, CD56+, CD8+, Th2
1	10092269	G	A	NA
1	100925395	T	C	CD14+, CD19+, CD20+, CD3+ cord blood, CD3+, CD34+, CD4+, CD56+, CD8+, Th2, Th17
1	100949960	A	G	coding
1	101001893	C	G	CD14+
1	10127216	A	T	CD14+, CD20+, CD34+
1	101360281	T	G	CD19+, CD20+, CD3+, CD34+, CD4+, CD8+
1	101461340	T	C	CD34+
1	101492136	G	T	CD14+
1	101555154	T	C	Th2
1	101603189	G	A	CD20+
1	101665439	A	G	Th2
1	101665545	T	C	Th2
1	10167228	G	C	NA
1	101704449	C	T	CD14+, CD19+, CD20+, CD3+ cord blood, CD3+, CD34+, CD4+, CD56+, CD8+, Th1, Th2, Th17
1	101713135	C	T	CD19+
1	101713530	A	G	CD19+, CD56+, Th17
1	101728347	G	A	CD19+, CD20+, CD3+, CD34+, CD4+, CD8+, Th17
1	101730378	C	T	CD14+, CD4+, Th17
1	101754339	A	G	CD19+, CD3+, CD4+, CD56+, CD8+
1	101757403	G	A	CD14+, CD3+ cord blood, CD3+, CD34+, CD4+, CD56+, CD8+, Th1, Th2, Th17
1	101775945	C	T	CD3+, CD56+, CD8+, Th2
1	101777925	C	T	CD3+ cord blood, CD3+, CD4+, CD56+, CD8+, Th2, Th17
1	101779916	C	A	CD14+, Th1
1	10179562	C	T	NA
1	101797493	C	T	NA
1	101823263	T	C	CD19+, CD3+ cord blood, CD3+, CD34+, CD4+, CD56+, CD8+, Th17
1	101987295	T	A	CD20+
1	101987361	T	C	CD20+
1	102269391	C	T	NA
1	102269631	G	C	NA
1	102269923	G	A	coding
1	10229125	A	C	Th2
1	103347218	G	A	NA
1	103354135	G	C	coding
1	103354967	A	G	NA
1	103364285	G	A	coding
1	103405865	C	T	NA
1	10343648	G	A	Th2
1	1034499	G	T	CD3+, CD4+, CD8+, Th2, Th17
1	1034569	A	G	CD3+, CD4+, CD8+, Th2, Th17
1	1034582	G	A	CD3+, CD4+, CD8+, Th2, Th17
1	103463768	T	G	NA
1	1034689	T	G	CD3+, CD4+, CD8+, Th2, Th17
1	1034721	T	C	CD3+, CD4+, CD8+, Th2, Th17
1	1034748	T	C	CD3+, CD4+, CD8+, Th2, Th17
1	1034763	T	C	CD3+, CD4+, CD8+, Th2, Th17
1	1034775	T	C	CD3+, CD4+, CD8+, Th2, Th17
1	1034813	C	G	CD3+, CD4+, CD8+, Th2, Th17
1	1034837	G	T	CD3+, CD4+, CD8+, Th2, Th17
1	1035006	T	C	CD3+, CD4+, CD8+, Th2, Th17
1	1035052	G	A	CD3+, CD4+, CD8+, Th2, Th17
1	1035053	C	T	CD3+, CD4+, CD8+, Th2, Th17
1	1035083	T	C	CD3+, CD4+, CD8+, Th2, Th17
1	1035135	C	A	CD3+, CD4+, CD8+, Th2, Th17
1	1035195	C	G	CD3+, CD4+, CD8+, Th2, Th17
1	10363487	T	C	coding
1	10363885	G	A	coding
1	10397387	G	A	NA
1	10448596	C	T	CD14+, CD20+
1	10458766	A	C	CD14+, CD19+, CD20+, CD3+, CD34+, CD4+, CD56+, CD8+, Th1, Th2
1	10473200	G	A	coding
1	10473238	G	A	coding
1	10490004	T	C	CD14+, CD19+, CD3+ cord blood, CD3+, CD4+, CD56+, CD8+
1	10500336	T	A	NA
1	10500337	T	A	NA
1	10570931	A	T	CD3+, CD4+, CD56+, CD8+, Th2
1	1057677	C	T	CD14+, CD19+, CD20+, CD3+ cord blood, CD3+, CD34+, CD4+, CD56+, CD8+, Th1, Th2, Th17
1	1072181	C	T	CD19+, CD20+
1	1072880	G	A	CD19+, CD3+ cord blood, CD3+, CD34+, CD4+, CD56+, CD8+, Th1, Th2, Th17
1	10752616	G	T	CD14+, CD19+, CD20+, CD3+ cord blood, CD3+, CD34+, CD4+, CD56+, CD8+, Th1, Th2, Th17
1	1078138	G	A	NA
1	107908901	G	T	NA
1	1079261	G	A	Th2
1	107947886	T	C	NA
1	107947950	A	T	CD14+, CD34+
1	107998305	G	C	NA
1	108017853	G	A	Th2
1	108024315	T	G	NA
1	108114344	A	G	NA
1	108115871	C	T	NA
1	108116558	C	T	NA
1	10820026	C	T	CD20+
1	108225254	C	T	CD20+
1	108291534	T	A	NA
1	108291695	G	A	coding
1	108325229	G	A	CD19+, CD3+, CD4+, CD56+, CD8+
1	108440276	G	A	CD19+, CD3+, CD34+, CD56+, CD8+
1	108440534	C	A	CD19+, CD34+
1	108507419	A	G	coding, CD19+, CD3+, CD8+, Th1, Th2
1	108543686	G	T	CD20+
1	108595376	T	C	NA
1	10864229	G	A	CD20+
1	108679234	T	C	NA
1	108724552	G	A	NA
1	108757447	G	A	CD3+, CD34+, CD4+, Th17
1	108757454	G	A	CD3+, CD34+, CD4+, Th17
1	108876259	T	C	NA
1	109047512	G	A	Th2, Th17
1	109076391	C	A	NA
1	109185993	G	A	NA
1	109188523	C	T	CD3+, CD56+, CD8+
1	109254592	C	T	NA
1	109256084	A	G	NA
1	109261392	T	C	NA
1	109261534	G	A	coding
1	109270645	C	T	coding
1	109289249	G	C	CD14+, CD19+, CD20+, CD3+ cord blood, CD3+, CD34+, CD4+, CD56+, CD8+, Th1, Th2, Th17
1	109365984	G	T	NA
1	109365991	C	T	coding
1	109373320	A	G	CD14+, CD34+
1	109394872	C	G	coding
1	109400135	T	C	NA
1	109444447	G	A	coding
1	109553527	C	G	NA
1	109618488	A	G	CD14+, CD19+, CD20+, CD3+ cord blood, CD3+, CD4+, CD56+, CD8+, Th2
1	109655008	G	T	CD19+, CD3+ cord blood, CD3+, CD4+, CD56+, CD8+
1	109656044	G	A	CD3+, CD4+
1	109681277	G	A	CD20+
1	109691734	T	C	CD20+
1	109761141	G	A	CD20+
1	109792884	A	T	coding
1	109794593	C	T	coding
1	109794891	G	A	coding
1	109806664	G	A	CD14+
1	109812321	G	A	coding
1	109813891	G	A	coding
1	109823458	C	T	coding
1	109823488	C	T	coding
1	109834001	C	T	CD14+
1	109883282	G	A	NA
1	109957818	C	G	NA
1	109957829	C	A	NA
1	110022016	A	G	coding
1	110031398	A	T	NA
1	110036836	C	T	coding, CD19+, CD20+, CD3+ cord blood, CD3+, CD34+, CD4+, CD56+, CD8+, Th1, Th2
1	110050180	C	T	coding
1	110086526	A	C	coding
1	110090848	G	C	CD19+, CD3+, CD4+, CD56+, CD8+, Th1
1	11009716	C	G	coding
1	110128808	G	A	NA
1	110136641	T	A	NA
1	110151344	C	T	coding
1	110160017	C	T	CD14+, CD4+
1	110171120	A	G	NA
1	110172953	G	A	coding, CD3+
1	110173532	T	A	NA
1	110211893	C	T	NA
1	110274835	G	T	CD20+
1	110333210	G	A	CD56+, Th2
1	110339730	C	T	Th2, Th17
1	110340272	C	T	NA
1	110363766	T	C	CD14+
1	110407324	A	G	CD34+
1	110407359	T	G	CD34+
1	110407361	C	G	CD34+
1	110429921	G	A	CD19+
1	110438807	G	T	CD14+
1	11051761	G	A	NA
1	110546774	T	G	CD14+, CD20+, CD34+, Th17
1	110546831	C	G	CD14+, CD20+, CD34+, Th2, Th17
1	110572438	A	T	CD14+, CD19+, CD20+, CD3+ cord blood, CD3+, CD34+, CD4+, CD56+, CD8+, Th1, Th2, Th17
1	110582508	T	C	NA
1	110584286	C	T	NA
1	110591654	C	T	NA
1	110596569	G	A	CD19+, CD20+, CD3+ cord blood, CD3+, CD4+, CD56+, CD8+, Th1
1	110596904	A	G	NA
1	110602879	C	T	CD14+, CD19+, CD3+ cord blood, CD3+, CD34+, CD4+, CD56+, CD8+, Th1, Th2
1	110610968	G	A	Th2
1	110611527	C	T	CD14+, CD19+, CD34+, CD4+, Th1, Th2
1	110611561	G	A	CD14+, CD19+, CD34+, CD4+, Th1, Th2
1	110612481	G	A	NA
1	110655626	G	A	coding
1	110740918	A	G	coding
1	110752307	C	G	CD3+, CD4+, Th2
1	110765766	G	A	coding
1	110881803	C	A	CD14+, CD19+, CD20+, CD3+ cord blood, CD3+, CD34+, CD4+, CD56+, CD8+, Th1, Th2, Th17
1	110882103	A	G	coding, CD14+, CD19+, CD20+, CD3+ cord blood, CD3+, CD34+, CD4+, CD56+, CD8+, Th2, Th17
1	110919703	A	C	coding
1	110926443	T	G	CD34+, Th17
1	110950295	C	A	coding, CD14+, CD19+, CD20+, CD3+ cord blood, CD3+, CD34+, CD4+, CD56+, CD8+, Th1, Th2, Th17
1	110963963	G	T	CD14+, CD34+, Th17
1	110996672	G	T	coding
1	11102940	G	A	coding
1	111031190	G	T	NA
1	11105237	A	T	NA
1	111060771	G	A	coding
1	111060953	G	A	coding
1	1111147	A	C	NA
1	11112037	C	T	CD14+
1	1111260	G	A	NA
1	111146598	G	A	coding
1	1111477	A	G	NA
1	1111493	G	A	NA
1	11114940	G	T	coding
1	1111576	G	A	NA
1	111162711	T	A	CD19+, CD3+ cord blood, CD3+, CD4+, CD56+, CD8+, Th17
1	111162715	T	A	CD19+, CD3+ cord blood, CD3+, CD4+, CD56+, CD8+, Th17
1	1111633	A	G	NA
1	1111716	A	G	NA
1	111177850	T	C	CD14+, CD4+, Th2
1	111180412	G	T	Th2
1	111184391	T	A	CD14+, Th2, Th17
1	11121035	G	A	CD3+, CD4+, CD56+, CD8+, Th17
1	111223154	G	T	CD34+
1	111330750	C	A	CD19+
1	11133984	C	T	NA
1	111415244	G	A	CD19+, CD3+ cord blood, CD3+, CD4+, CD56+
1	111490837	C	T	coding, CD14+
1	111525081	T	C	CD56+, CD8+, Th17
1	111660605	C	T	NA
1	111676760	G	A	CD14+
1	111690455	C	T	coding
1	111755467	C	G	NA
1	111759729	T	C	Th2
1	111759867	G	A	NA
1	111825710	G	C	NA
1	111825844	T	C	NA
1	111861201	C	A	coding
1	111877004	A	G	CD3+ cord blood, CD3+, CD4+, CD56+, CD8+
1	111893809	G	T	NA
1	111896112	C	T	NA
1	111897454	A	G	Th2
1	1119200	G	A	NA
1	111991638	C	A	CD14+, CD19+, CD3+, CD4+, CD56+, CD8+, Th2
1	112020224	C	A	NA
1	112051059	C	T	CD14+, CD19+, CD20+, CD3+ cord blood, CD3+, CD34+, CD4+, CD56+, CD8+, Th1, Th2, Th17
1	112058839	C	A	CD14+, CD19+, CD3+ cord blood, CD3+, CD34+, CD4+, CD56+, CD8+, Th2, Th17
1	112078641	A	G	CD20+
1	112135340	G	T	CD20+, CD3+, CD56+, CD8+, Th2
1	112158548	G	A	CD14+, CD19+, Th2
1	112198855	T	G	CD20+
1	112269677	C	T	coding
1	112286485	C	T	CD34+
1	112308722	A	G	coding
1	112308782	C	G	coding
1	112318474	A	G	NA
1	112462998	C	T	CD34+
1	1124645	T	C	CD14+
1	11253817	C	T	coding
1	112865539	A	G	NA
1	112936846	G	A	CD14+, CD20+, CD34+
1	112936851	G	A	CD14+, CD20+, CD34+
1	112991736	A	G	coding
1	112998936	G	A	coding
1	113086743	C	T	CD14+
1	113113992	T	C	NA
1	113162538	C	G	CD14+, CD19+, CD3+ cord blood, CD3+, CD34+, CD4+, CD56+, CD8+, Th2, Th17
1	113196197	A	T	NA
1	113201572	C	T	NA
1	113209765	T	A	coding
1	113218464	C	G	Th2
1	113219143	G	T	CD19+
1	11322959	C	T	CD14+, CD19+, CD20+, CD3+ cord blood, CD3+, CD34+, CD4+, CD56+, CD8+, Th1, Th2, Th17
1	113241737	T	C	CD20+
1	113252841	C	T	coding
1	113253277	C	T	NA
1	113255522	A	C	coding
1	113384566	G	A	CD14+
1	113480868	A	C	NA
1	113524115	G	A	CD14+
1	113734763	G	T	CD34+
1	113835374	C	T	CD20+
1	113932613	T	C	CD19+, CD20+, CD3+ cord blood, CD3+, CD34+, CD4+, CD56+, CD8+, Th2
1	11395586	A	G	CD56+, CD8+
1	11397793	C	T	CD19+, CD3+ cord blood, CD3+, CD34+, CD4+, CD56+, CD8+, Th1, Th2
1	114092124	G	T	NA
1	114092126	C	T	NA
1	114092130	G	T	NA
1	1142259	G	A	CD19+, CD3+, CD8+
1	114255873	C	A	NA
1	114280781	A	G	coding
1	114305374	A	C	NA
1	114323515	T	G	CD3+, CD34+, Th2, Th17
1	114355524	T	C	CD19+, CD3+ cord blood, CD3+, CD34+, CD4+, CD56+, CD8+, Th17
1	114380237	T	G	coding
1	114414108	C	T	CD19+, CD3+, CD4+, CD56+, CD8+
1	114430070	A	C	CD20+
1	114447611	T	C	CD14+, CD19+, CD20+, CD3+ cord blood, CD3+, CD34+, CD4+, CD56+, CD8+, Th1, Th2, Th17
1	114474304	A	G	CD14+, CD20+, CD3+, CD34+, CD4+, CD56+, CD8+, Th2, Th17
1	114516047	A	G	coding
1	114522653	C	T	NA
1	114651613	C	T	CD14+, CD34+
1	11467617	C	T	CD34+, Th2, Th17
1	114778905	G	T	CD34+
1	114938898	G	T	NA
1	115054301	G	T	CD19+, CD20+, CD3+ cord blood, CD3+, CD34+, CD4+, CD56+, CD8+, Th2, Th17
1	115079873	G	A	NA
1	115168068	C	A	coding
1	115231298	T	C	coding
1	115259469	A	T	CD14+, CD19+, CD20+, CD3+ cord blood, CD3+, CD34+, CD4+, CD56+, CD8+, Th1, Th2, Th17
1	115259529	C	G	CD14+, CD19+, CD20+, CD3+ cord blood, CD3+, CD34+, CD4+, CD56+, CD8+, Th1, Th2, Th17
1	115275186	C	T	NA
1	115401191	G	A	coding
1	115430236	T	C	NA
1	1154897	G	A	CD3+, CD4+, Th17
1	11576094	G	A	coding
1	115829178	C	T	coding
1	11595185	C	T	NA
1	116150872	A	T	CD20+, CD34+, Th2
1	116150882	A	T	CD20+, CD34+, Th2
1	116185437	A	G	CD20+, CD34+, CD56+, CD8+, Th2, Th17
1	116270758	G	A	CD14+
1	116272560	G	A	CD14+
1	116310937	C	T	coding
1	116383080	G	A	NA
1	116385051	C	A	NA
1	116605518	C	T	NA
1	116653954	G	C	CD20+
1	116666830	G	A	coding
1	116694541	C	T	CD3+, CD8+, Th2
1	116797550	C	T	CD20+
1	116859305	T	A	CD20+
1	116933052	C	T	CD3+, CD4+, CD56+, CD8+, Th17
1	116933326	A	G	NA
1	116947084	C	T	NA
1	1169566	C	T	NA
1	116960771	T	C	CD3+, CD4+
1	117019086	G	A	CD20+
1	117034860	G	C	CD20+
1	117037368	A	G	CD20+
1	117053175	T	A	CD14+, CD34+
1	117078729	A	G	coding
1	117080376	G	A	CD14+
1	11708856	C	T	coding
1	11710060	T	C	coding, CD19+
1	117112755	G	A	CD14+, CD19+, CD20+, CD3+, CD4+, CD56+, CD8+, Th2
1	117114356	C	A	CD14+, CD4+
1	117118961	A	C	NA
1	117142663	G	A	coding
1	117142707	G	A	coding
1	117189546	G	A	CD20+
1	117208980	C	A	CD20+
1	117215358	G	A	CD14+, CD19+, CD20+, CD3+ cord blood, CD3+, CD34+, CD56+, Th1
1	117280906	C	T	CD3+, CD4+, CD56+, CD8+, Th2
1	117281519	A	G	CD14+, CD19+, CD3+ cord blood, CD3+, CD34+, CD4+, CD56+, CD8+, Th1, Th2, Th17
1	117294113	C	T	Th2
1	117296685	G	T	NA
1	117296948	C	T	CD3+, CD4+, CD56+, CD8+, Th2, Th17
1	117305867	A	G	CD3+, CD4+, CD8+, Th2, Th17
1	11732050	C	T	coding
1	11733846	C	A	coding
1	117370163	C	T	CD20+, CD3+, CD4+, Th1, Th2, Th17
1	117487607	A	G	coding
1	117531233	C	T	NA
1	117556165	G	A	coding
1	117576389	T	C	NA
1	117576475	G	A	NA
1	117592864	G	C	CD19+
1	117618313	C	G	coding
1	117619362	G	A	coding
1	117633170	G	A	coding
1	117661333	T	C	coding
1	117665034	G	C	CD3+, Th2
1	11766571	C	G	coding
1	117687580	G	C	NA
1	11775271	T	A	NA
1	11790386	A	C	CD19+, CD3+, CD56+, CD8+, Th17
1	11805930	C	T	NA
1	118166331	A	G	coding
1	118168228	C	G	NA
1	118168659	A	G	NA
1	118424442	T	C	NA
1	118441716	T	C	coding
1	118441722	A	G	coding
1	118472421	G	C	CD14+, CD19+, CD20+, CD3+ cord blood, CD3+, CD34+, CD4+, CD56+, CD8+, Th2, Th17
1	118486119	A	G	coding
1	118496586	T	C	NA
1	118506441	C	T	coding
1	1186623	G	A	CD19+, CD3+, CD8+
1	11875979	C	A	NA
1	11880382	A	G	NA
1	11884454	G	A	NA
1	11900151	G	A	NA
1	11907449	G	A	coding
1	11918422	G	A	coding
1	119456688	G	C	NA
1	119575477	T	C	NA
1	119628046	C	T	NA
1	11968204	A	G	CD14+, CD19+, CD20+, CD3+ cord blood, CD3+, CD34+, CD4+, CD56+, CD8+, Th2, Th17
1	11968231	C	T	CD14+, CD19+, CD20+, CD3+ cord blood, CD3+, CD34+, CD4+, CD56+, CD8+, Th2, Th17
1	11968264	C	A	CD14+, CD19+, CD20+, CD3+ cord blood, CD3+, CD34+, CD4+, CD56+, CD8+, Th2, Th17
1	11968313	G	A	CD14+, CD19+, CD20+, CD3+ cord blood, CD3+, CD34+, CD4+, CD56+, CD8+, Th2, Th17
1	11968341	T	C	CD14+, CD19+, CD20+, CD3+ cord blood, CD3+, CD34+, CD4+, CD56+, CD8+, Th2, Th17
1	11968357	A	G	CD14+, CD19+, CD20+, CD3+ cord blood, CD3+, CD34+, CD4+, CD56+, CD8+, Th2, Th17
1	11968358	T	G	CD14+, CD19+, CD20+, CD3+ cord blood, CD3+, CD34+, CD4+, CD56+, CD8+, Th2, Th17
1	11968377	G	C	CD14+, CD19+, CD20+, CD3+ cord blood, CD3+, CD34+, CD4+, CD56+, CD8+, Th2, Th17
1	11968382	A	G	CD14+, CD19+, CD20+, CD3+ cord blood, CD3+, CD34+, CD4+, CD56+, CD8+, Th2, Th17
1	11968387	A	G	CD14+, CD19+, CD20+, CD3+ cord blood, CD3+, CD34+, CD4+, CD56+, CD8+, Th2, Th17
1	119687566	G	A	Th17
1	11969901	T	C	CD14+, CD19+, CD3+ cord blood, CD3+, CD34+, CD4+, CD56+, CD8+, Th2, Th17
1	11969927	A	C	CD14+, CD19+, CD3+ cord blood, CD3+, CD34+, CD4+, CD56+, CD8+, Th2, Th17
1	11969964	T	C	CD14+, CD19+, CD3+ cord blood, CD3+, CD34+, CD4+, CD56+, CD8+, Th2, Th17
1	11969996	A	G	CD14+, CD19+, CD3+ cord blood, CD3+, CD34+, CD4+, CD56+, CD8+, Th2, Th17
1	11980258	C	T	NA
1	11982676	A	C	NA
1	119927421	C	T	coding
1	119985689	A	G	NA
1	119988213	A	G	NA
1	12004512	T	A	NA
1	12004694	C	T	NA
1	120054104	G	C	NA
1	120112570	A	G	NA
1	120112574	A	G	NA
1	120112578	A	G	NA
1	120112734	T	G	CD14+, CD34+
1	120112737	G	A	CD14+, CD34+
1	120128547	C	G	CD14+
1	12012981	G	C	CD56+
1	120133264	A	G	CD14+
1	120149953	A	G	CD34+
1	120156648	G	A	CD14+, CD20+, CD34+
1	120156649	A	T	CD14+, CD20+, CD34+
1	120180190	G	A	NA
1	12021150	A	T	CD14+
1	120278072	T	G	NA
1	120307084	C	T	coding
1	120345596	G	A	coding
1	120345649	T	C	coding
1	120378127	C	T	NA
1	120389959	G	T	NA
1	120389971	G	A	NA
1	120389972	A	G	NA
1	120428953	G	C	CD14+, CD19+, CD3+ cord blood, CD3+, CD34+, CD4+, CD56+, CD8+
1	120468425	G	A	coding
1	120478125	A	C	coding
1	120533187	T	C	NA
1	120533263	G	C	CD14+, CD34+
1	120539213	G	T	NA
1	120539301	G	A	NA
1	120539304	T	A	NA
1	120539331	C	T	NA
1	120557920	G	C	CD34+
1	120561974	C	T	CD14+
1	120607162	T	C	CD14+
1	120611365	G	A	CD8+, Th1
1	120612013	G	A	coding, CD14+, CD19+, CD3+ cord blood, CD3+, CD34+, CD4+, CD56+, CD8+, Th1, Th2
1	120624193	C	G	NA
1	120624220	C	T	CD34+
1	120624222	C	T	CD34+
1	120624248	G	A,C	CD34+
1	120630782	A	G	CD14+, CD3+, CD34+, CD4+, CD56+, CD8+, Th1, Th17
1	120673346	C	A	CD14+
1	12069692	G	A	coding
1	12070926	A	T	Th17
1	120762917	A	G	CD14+
1	12079257	T	C	CD14+, CD19+, CD20+, CD3+ cord blood, CD3+, CD34+, CD4+, CD56+, CD8+, Th1, Th2, Th17
1	12079347	C	T	CD14+, CD19+, CD20+, CD3+ cord blood, CD3+, CD34+, CD4+, CD56+, CD8+, Th1, Th2, Th17
1	120838592	C	T	CD14+, CD19+, CD20+, CD3+ cord blood, CD3+, CD34+, CD4+, CD56+, CD8+, Th1, Th2, Th17
1	120905771	C	T	CD20+, CD34+
1	120930088	C	T	coding
1	121116647	T	A	NA
1	121116678	C	T	NA
1	121116688	A	G	NA
1	121138257	T	A	CD14+, CD19+, CD3+, CD34+, CD4+, CD56+, CD8+
1	121138296	C	T	CD14+, CD19+, CD3+, CD34+, CD4+, CD56+, CD8+
1	121138362	A	G	CD14+, CD3+ cord blood, CD3+, CD34+, CD4+, CD56+, CD8+
1	121260892	C	A	CD3+, CD4+, CD8+, Th2, Th17
1	121261644	A	G	CD19+, CD3+, CD34+, CD4+, CD56+, CD8+, Th2
1	121280086	C	T	NA
1	12175729	C	T	coding
1	12183327	C	T	NA
1	12193346	G	A	CD14+, CD19+, CD3+ cord blood, CD3+, CD34+, CD4+, CD56+, CD8+, Th17
1	12193536	C	T	CD14+, CD56+
1	12198362	C	A	coding
1	1222506	C	T	coding, Th1
1	12225523	G	A	CD14+
1	1222842	C	T	NA
1	1222958	C	T	coding
1	1222959	G	A	coding
1	12244168	A	G	CD14+, CD19+, CD34+
1	1225584	G	A	NA
1	1225942	C	T	NA
1	1226231	G	A	Th1
1	1226797	C	G	coding
1	1227483	G	A	CD19+, CD20+, CD3+ cord blood, CD3+, CD34+, CD4+, CD56+, CD8+, Th1, Th2
1	12316371	G	T	NA
1	12320676	G	T	NA
1	12320949	T	G	NA
1	12336147	T	C	coding
1	12343394	G	A	coding
1	12371807	G	A	NA
1	12389831	G	A	NA
1	12389953	T	C	coding
1	1240237	C	G	CD14+, CD20+
1	1240717	T	C	CD19+, Th1, Th2
1	1242084	A	G	NA
1	12423276	A	T	coding
1	1242468	G	A	NA
1	1242656	G	A	NA
1	12447876	A	G	NA
1	1247588	G	T	Th2
1	12494028	A	T	CD56+, CD8+
1	12538236	G	A	CD20+, Th2
1	12538390	G	A	CD20+
1	12540932	T	C	CD14+, CD20+, CD3+, CD34+, CD4+
1	1254255	G	A	NA
1	1254605	G	A	NA
1	1254635	G	A	NA
1	12556878	G	C	NA
1	12567219	G	A	NA
1	1263085	G	A	coding
1	1264791	G	A	NA
1	1267046	C	T	coding
1	12675236	G	A	CD14+
1	12676035	A	G	CD20+
1	12677762	T	G	CD20+, CD3+, CD4+, CD56+, CD8+, Th1
1	12679776	A	C	CD3+
1	12679782	C	A	CD3+
1	12679783	T	C	CD3+
1	12679784	A	C	CD3+
1	1269004	C	T	coding
1	1271514	G	A	NA
1	1273874	C	T	NA
1	1275779	C	A	NA
1	1277725	C	A	NA
1	12780816	A	C	NA
1	12837358	G	A	coding
1	12837371	G	A	coding
1	12837372	T	A	coding
1	12837376	T	C	coding
1	12837619	A	G	coding
1	12841818	C	T	CD34+, Th17
1	12841835	C	T	CD34+, Th17
1	1288666	C	T	NA
1	12888595	G	C	coding
1	12888607	A	C	coding
1	12898532	A	T	NA
1	12898584	T	A	NA
1	12898591	G	T	NA
1	12907282	G	C	coding
1	12907284	T	C	coding
1	12907285	G	C	coding
1	12907313	G	A	coding
1	12907316	T	C	coding
1	12907350	C	T	coding
1	12907351	A	G	coding
1	12907380	C	A	coding
1	12907385	G	A	coding
1	12907400	G	A	coding
1	12907408	T	A	coding
1	12907612	A	T	coding
1	12907620	A	G	coding
1	12907777	T	C	coding
1	12907781	T	C	coding
1	12907843	T	G	coding
1	12907848	G	C	coding
1	12918943	G	A	coding
1	12919121	A	G	coding
1	12919505	G	T	NA
1	12919506	A	T	NA
1	12919511	C	T,A	NA
1	12919552	T	C	coding
1	12919634	T	C	coding
1	12921142	G	A	coding
1	12921150	C	A	coding
1	12921156	T	A	coding
1	12921229	A	C	coding
1	12921241	A	G	coding
1	12921332	T	C	coding
1	12943200	A	G	coding
1	13038625	C	T	CD34+
1	13052789	G	A	NA
1	1309332	G	A	NA
1	13183012	G	C	coding
1	13183014	T	C	coding
1	13183015	G	C	coding
1	13183026	T	C	coding
1	13183109	T	C	coding
1	13183110	C	A	coding
1	13183115	G	A	coding
1	13183130	G	A	coding
1	13183138	T	A	coding
1	13183343	C	A	coding
1	13183567	C	T	coding
1	13183573	G	T	coding
1	13183615	T	C	coding
1	1341185	A	G	NA
1	1370388	G	C	NA
1	13825258	A	C	CD34+
1	13839770	C	T	coding
1	13840369	T	C	NA
1	13840414	C	G	CD34+
1	1392439	A	G	NA
1	1392440	T	C	NA
1	1392458	G	T	NA
1	13936974	C	T	coding
1	13992268	G	A	CD14+, CD19+, CD3+ cord blood, CD3+, CD34+, CD4+, CD56+, CD8+, Th17
1	14057913	A	G	CD14+, CD19+, CD3+, CD4+, CD8+, Th2
1	14095627	C	G	NA
1	14107643	C	T	coding
1	1421579	T	C	coding
1	1424527	C	G	NA
1	142653476	C	A	NA
1	142653484	A	G	NA
1	142653721	C	T	NA
1	142656020	G	A	CD14+, CD19+, CD20+, CD3+, CD34+, CD4+, CD56+, Th17
1	142697615	C	G	NA
1	142726970	A	G	NA
1	142797336	A	G	NA
1	1431060	T	C	coding
1	143187147	C	A,T	NA
1	143187156	T	G	NA
1	143187172	A	G	NA
1	143187387	C	G	NA
1	143187438	T	G	NA
1	143195884	C	G	NA
1	143210303	T	G	NA
1	143210400	T	A	NA
1	143391514	T	A	NA
1	143391583	G	A	NA
1	143544039	T	G	Th2
1	143544040	T	C	Th2
1	143544057	A	G	Th2
1	143544059	A	C	Th2
1	143544064	C	G,A	Th2
1	143663633	G	C	NA
1	143744160	G	A	CD14+, CD19+, CD3+ cord blood, CD3+, CD34+, CD4+, CD56+, CD8+, Th2
1	143767778	T	A	coding
1	143767833	T	C	coding
1	143767878	C	T	NA
1	143879823	T	G	CD14+
1	143913441	A	G	CD14+, CD19+, CD20+, CD3+ cord blood, CD3+, CD34+, CD4+, CD56+, CD8+, Th1, Th2, Th17
1	143989231	G	T	CD14+
1	144010947	C	T	CD14+
1	144012890	A	G	CD14+
1	144530674	T	C	NA
1	144530683	C	T	NA
1	144534195	C	T	CD14+, CD19+, CD20+, CD3+ cord blood, CD3+, CD34+, CD4+, CD56+, CD8+, Th1, Th2, Th17
1	144534360	G	A	CD14+, CD19+, CD20+, CD3+ cord blood, CD3+, CD34+, CD4+, CD56+, CD8+, Th1, Th2, Th17
1	144570650	T	C	CD14+
1	144594107	C	G	CD19+, CD3+, CD4+, CD56+, CD8+, Th2
1	144594116	G	A	CD19+, CD3+, CD4+, CD56+, CD8+, Th2
1	144594393	G	A	Th17
1	144594661	A	G	CD3+, CD4+, Th17
1	144619389	A	C	coding
1	144674735	G	A	NA
1	144674772	G	A	NA
1	144687922	T	C	CD20+
1	144700937	C	T	CD34+
1	144852379	G	T	coding
1	144854086	C	T	NA
1	144854594	G	T	coding
1	144854598	C	T	coding
1	144856780	G	A	NA
1	144859889	G	T	coding
1	144859987	C	T	coding, Th2
1	144863320	T	C	coding
1	144863355	G	A	coding
1	144863360	T	C	coding
1	144863438	G	T	coding
1	144864126	C	T	NA
1	144867841	T	C	NA
1	144873811	A	G	NA
1	144873949	C	T	coding
1	144875916	G	A	NA
1	144875940	G	A	NA
1	144879331	T	C	coding
1	144879485	G	C	coding
1	144882848	C	T	coding
1	144887648	A	G	Th17
1	144890655	G	T	NA
1	144907811	T	C	Th2
1	144908117	C	T	CD14+, CD3+, CD34+, CD4+, CD56+, Th2, Th17
1	144908223	A	C	CD14+, CD3+, CD34+, CD4+, CD8+, Th2, Th17
1	144910362	C	T	CD14+
1	144916567	T	C	NA
1	144918034	A	G	CD19+, CD3+ cord blood, CD3+, CD4+, CD56+, CD8+, Th2
1	144918246	G	A	CD14+, CD19+, CD20+, CD3+ cord blood, CD3+, CD34+, CD4+, CD56+, CD8+, Th17
1	144921877	G	A	coding, CD20+
1	144922252	C	G	coding
1	144923473	C	T	NA
1	144923887	T	A	CD20+
1	144923916	G	A	CD20+
1	144925129	T	C	CD20+
1	144930802	T	G	coding, CD19+, CD20+, CD3+, CD4+, CD8+
1	144931067	A	T	coding, CD4+, Th17
1	144931507	T	G	coding, CD14+, CD19+, CD20+, CD3+ cord blood, CD3+, CD34+, CD4+, CD56+, CD8+, Th1, Th2, Th17
1	144931699	T	A	coding, CD14+, CD19+, CD20+, CD3+ cord blood, CD3+, CD34+, CD4+, CD56+, CD8+, Th2
1	144932208	G	A	CD14+, CD19+, CD20+, CD3+ cord blood, CD3+, CD34+, CD4+, CD56+, CD8+, Th1, Th2, Th17
1	144932595	C	T	CD14+, CD19+, CD20+, CD3+ cord blood, CD3+, CD34+, CD4+, CD56+, CD8+, Th1, Th2, Th17
1	144932979	C	T	CD20+, CD4+, CD8+
1	144932994	A	G	CD20+, CD4+, CD8+
1	144933026	C	A	CD14+, CD19+, CD20+, CD3+ cord blood, CD3+, CD34+, CD4+, CD8+
1	144935315	A	G	CD3+, CD4+, CD8+, Th17
1	144935492	G	A	CD19+, CD3+ cord blood, CD3+, CD4+, CD56+, CD8+, Th1, Th17
1	144936947	C	T	CD3+, CD4+, CD8+, Th17
1	144941243	C	T	CD20+
1	144952003	T	C	NA
1	144966026	C	G	CD19+
1	144966062	G	A	CD19+
1	144973007	C	T	CD34+
1	144988785	G	A	NA
1	144989213	G	A	CD14+, CD20+
1	144989517	G	A	CD14+, CD20+, CD3+ cord blood, CD3+, CD34+, CD4+, CD56+, CD8+
1	144989603	G	T	CD14+, CD19+, CD20+, CD3+ cord blood, CD3+, CD34+, CD4+, CD56+
1	144989958	G	A	CD14+, CD19+, CD20+, CD3+, CD34+, CD4+, CD8+
1	144991893	C	A	NA
1	144994551	C	T	NA
1	144999021	T	C	CD14+, CD19+, CD3+ cord blood, CD3+, CD4+, Th2
1	144999097	G	A	CD14+, CD19+, CD3+ cord blood, CD3+, CD4+, Th2
1	144999126	C	T	CD14+, CD19+, CD3+
1	145000491	T	G	NA
1	145000555	G	A	CD14+, CD19+, CD20+, Th17
1	145000809	C	T	CD19+
1	145009132	G	A	CD3+, Th17
1	145009733	T	G	CD14+, CD34+
1	145009756	C	T	CD14+, CD34+
1	145009811	G	A	CD14+, CD34+
1	145009854	T	A	CD14+, CD34+
1	145014729	C	T	CD14+, CD19+, CD20+, CD3+, CD34+, CD4+, CD8+, Th2
1	145014731	G	A	CD14+, CD19+, CD20+, CD3+, CD34+, CD4+, CD8+, Th2
1	145014738	G	C	CD14+, CD19+, CD20+, CD3+, CD34+, CD4+, CD8+, Th2
1	145014798	C	T	CD14+, CD19+, CD20+, CD3+, CD34+, CD4+, CD8+, Th2
1	145014831	C	T	CD19+, CD3+, CD34+, CD56+
1	145015792	T	C	NA
1	145021034	C	A	NA
1	145021183	C	A	NA
1	145022493	C	T	NA
1	145028701	T	C	CD20+, CD34+
1	145028707	G	T	CD20+, CD34+
1	145033771	C	T	Th17
1	145038889	G	A	NA
1	145038954	G	T	CD19+, Th17
1	145039523	G	T	CD14+, CD19+, CD20+, CD3+ cord blood, CD3+, CD34+, CD4+, CD56+, CD8+, Th1, Th2
1	145039594	T	C	coding, CD14+, CD19+, CD20+, CD3+ cord blood, CD3+, CD34+, CD4+, CD56+, CD8+, Th1, Th2
1	145039744	C	A	CD14+, CD19+, CD20+, CD3+ cord blood, CD3+, CD34+, CD4+, CD56+, CD8+, Th1, Th2, Th17
1	145040381	C	A	CD19+, CD3+ cord blood, CD3+, CD4+, CD56+, Th1
1	145043130	C	G	CD14+, Th2, Th17
1	145043298	C	G	Th2, Th17
1	145043433	G	A	CD19+, Th17
1	145055084	C	T	NA
1	145058701	G	C	CD19+, CD3+ cord blood, CD3+, CD4+, CD56+, CD8+
1	145058849	T	G	CD19+, CD3+, CD4+, CD8+
1	145059152	C	T	CD14+, CD19+, CD20+, CD3+ cord blood, CD3+, CD34+, CD4+, CD56+, CD8+, Th1, Th2, Th17
1	145059269	C	G	CD14+, CD19+, CD20+, CD3+ cord blood, CD3+, CD34+, CD4+, CD56+, CD8+, Th1, Th2, Th17
1	145059293	G	A	CD14+, CD19+, CD20+, CD3+ cord blood, CD3+, CD34+, CD4+, CD56+, CD8+, Th1, Th2, Th17
1	145059325	T	C	CD19+, CD3+ cord blood, CD3+, CD34+, CD4+, CD56+, CD8+, Th2, Th17
1	145074919	A	G	NA
1	145075208	T	A	CD14+, CD19+, CD3+, Th2, Th17
1	145075324	G	T	CD3+, CD4+, CD8+, Th1
1	145075331	T	C	CD3+, CD4+, CD8+, Th1
1	145076016	C	T	CD20+, Th2
1	145076041	C	T	CD20+, Th2
1	145083593	G	A	CD14+
1	145083621	C	T	CD14+
1	145090247	T	A	CD14+, CD34+, Th17
1	145090422	A	G	CD14+, CD34+, Th17
1	145090544	G	A	CD14+, Th17
1	145092379	C	T	CD19+, CD20+, CD3+ cord blood, CD3+
1	145092910	A	G	CD20+
1	145097121	T	A	CD20+, CD3+
1	145109456	C	T	NA
1	145112414	T	C	coding, CD3+, Th17
1	145112428	C	T	coding, CD3+, Th17
1	145112485	C	T	coding, CD3+, Th17
1	145114252	A	T	CD14+, CD4+, Th17
1	145114673	G	A	CD14+, CD19+, CD3+ cord blood, CD4+, CD56+, CD8+
1	145114879	G	T	CD14+, CD4+, CD56+
1	145115393	C	T	NA
1	145115783	G	A	coding, CD14+
1	145115815	A	C	coding, CD14+, CD3+
1	145115820	T	C	coding, CD14+, CD3+
1	145116311	G	T	NA
1	145116319	G	T	NA
1	145116453	C	G	NA
1	145116920	T	C	CD14+
1	145119781	C	T	CD14+, Th17
1	145139933	A	G	CD14+, CD4+, CD56+, Th1, Th2
1	145189310	C	A	CD14+, CD34+, Th1, Th17
1	145212614	A	G	CD19+
1	145212643	A	G	CD19+
1	145212646	G	A	CD19+
1	145253817	C	T	CD34+, Th17
1	145262829	G	A	CD14+, CD19+, CD34+
1	145263482	T	G	NA
1	145263563	G	A	CD20+, CD34+
1	145263642	T	C	CD19+, CD20+, CD34+
1	145281604	C	T	coding
1	145282405	T	C	NA
1	145282498	A	G	NA
1	145282582	T	G	NA
1	145289710	C	T	CD19+
1	145289778	G	C	CD19+
1	145289779	G	T	CD19+
1	145289804	T	G	CD19+
1	145289875	T	C	CD19+
1	145289908	C	T	CD19+, CD3+ cord blood
1	145290245	G	T	Th2, Th17
1	145290398	G	A	CD3+
1	145290401	T	G	NA
1	145290409	G	A	NA
1	145290498	T	G	NA
1	145290691	G	A	Th17
1	145290723	G	A	Th2
1	145290756	G	A	Th2
1	145290819	G	A	Th2
1	145290835	G	A	Th2
1	145290897	C	A	Th2
1	145290905	A	G	Th2
1	145291385	C	A	NA
1	145291451	G	A	Th2
1	145291461	G	A	Th2
1	145291718	A	T	CD56+, Th2, Th17
1	145291791	C	T	CD56+, Th2, Th17
1	145291823	C	T	Th2, Th17
1	145292381	G	T	CD3+
1	145292474	A	T	CD3+, CD4+, Th2, Th17
1	145292507	A	C	CD3+, CD4+, Th17
1	145292537	C	T	CD3+, CD4+, Th17
1	145293425	C	A	coding, CD14+, CD19+, CD20+, CD3+ cord blood, CD3+, CD34+, CD4+, CD56+, CD8+, Th1, Th2, Th17
1	145293428	G	C	coding, CD14+, CD19+, CD20+, CD3+ cord blood, CD3+, CD34+, CD4+, CD56+, CD8+, Th1, Th2, Th17
1	145293469	G	C	coding, CD14+, CD19+, CD20+, CD3+ cord blood, CD3+, CD34+, CD4+, CD56+, CD8+, Th1, Th2, Th17
1	145293490	G	C	coding, CD14+, CD19+, CD20+, CD3+ cord blood, CD3+, CD34+, CD4+, CD56+, CD8+, Th1, Th2, Th17
1	145293510	C	G	coding
1	145297627	G	A	coding
1	145299906	T	G	coding
1	145311071	A	T	NA
1	145311083	A	C	NA
1	145368369	C	G	NA
1	145368380	C	T	NA
1	145368472	C	T	coding
1	145368473	G	C	coding
1	145368664	G	T	coding
1	145380393	A	G	CD14+, CD34+, Th17
1	145381991	T	C	NA
1	145381995	T	G	NA
1	145381999	C	G	NA
1	145382005	C	A	CD3+, CD4+
1	145382040	A	T	CD3+, CD4+
1	145382142	T	C	CD3+, CD4+
1	145382347	C	G	CD14+, CD19+, CD20+, CD3+ cord blood, CD3+, CD34+, CD4+, CD56+, CD8+, Th2, Th17
1	145382349	G	A	CD14+, CD19+, CD20+, CD3+ cord blood, CD3+, CD34+, CD4+, CD56+, CD8+, Th2, Th17
1	145382358	C	A	CD14+, CD19+, CD20+, CD3+ cord blood, CD3+, CD34+, CD4+, CD56+, CD8+, Th2, Th17
1	145382382	T	C	CD14+, CD19+, CD20+, CD3+ cord blood, CD3+, CD34+, CD4+, CD56+, CD8+, Th2, Th17
1	145382383	G	A	CD14+, CD19+, CD20+, CD3+ cord blood, CD3+, CD34+, CD4+, CD56+, CD8+, Th2, Th17
1	145382385	G	A	CD14+, CD19+, CD20+, CD3+ cord blood, CD3+, CD34+, CD4+, CD56+, CD8+, Th2, Th17
1	145382392	A	G	CD14+, CD19+, CD20+, CD3+ cord blood, CD3+, CD34+, CD4+, CD56+, CD8+, Th2, Th17
1	145382412	G	A	CD14+, CD19+, CD20+, CD3+ cord blood, CD3+, CD34+, CD4+, CD56+, CD8+, Th1, Th2, Th17
1	145382428	C	T	CD14+, CD19+, CD20+, CD3+ cord blood, CD3+, CD34+, CD4+, CD56+, CD8+, Th1, Th2, Th17
1	145382440	G	A	CD14+, CD19+, CD20+, CD3+ cord blood, CD3+, CD34+, CD4+, CD56+, CD8+, Th1, Th2, Th17
1	145382462	C	T	CD14+, CD19+, CD20+, CD3+ cord blood, CD3+, CD34+, CD4+, CD56+, CD8+, Th1, Th2, Th17
1	145382466	A	G	CD14+, CD19+, CD20+, CD3+ cord blood, CD3+, CD34+, CD4+, CD56+, CD8+, Th1, Th2, Th17
1	145382494	A	G	CD14+, CD19+, CD20+, CD3+ cord blood, CD3+, CD34+, CD4+, CD56+, CD8+, Th1, Th2, Th17
1	145382511	G	A	CD14+, CD19+, CD20+, CD3+ cord blood, CD3+, CD34+, CD4+, CD56+, CD8+, Th1, Th2, Th17
1	145382538	C	G	CD14+, CD19+, CD20+, CD3+ cord blood, CD3+, CD34+, CD4+, CD56+, CD8+, Th1, Th2, Th17
1	145382547	G	A	CD14+, CD19+, CD20+, CD3+ cord blood, CD3+, CD34+, CD4+, CD56+, CD8+, Th1, Th2, Th17
1	145382774	G	C	CD14+, CD19+, CD20+, CD3+ cord blood, CD3+, CD34+, CD4+, CD56+, CD8+, Th1, Th2, Th17
1	145382908	G	C	CD14+, CD19+, CD20+, CD3+ cord blood, CD3+, CD34+, CD4+, CD56+, CD8+, Th1, Th2, Th17
1	145382926	T	C	CD14+, CD19+, CD20+, CD3+ cord blood, CD3+, CD34+, CD4+, CD56+, CD8+, Th1, Th2, Th17
1	145395631	C	G	CD14+, CD19+, CD20+, CD3+ cord blood, CD3+, CD34+, CD4+, CD56+, CD8+, Th1, Th2, Th17
1	145398958	G	A	CD20+, CD3+ cord blood, CD3+, CD34+, CD56+, CD8+, Th2
1	145437217	T	C	CD3+, CD4+, Th2
1	145438155	C	T	CD14+, CD19+, CD20+, CD3+ cord blood, CD3+, CD4+, CD56+, CD8+, Th2
1	145438578	C	A	CD14+, CD19+, CD20+, CD3+ cord blood, CD3+, CD34+, CD4+, CD56+, CD8+, Th1, Th2, Th17
1	145440829	C	T	NA
1	145442032	A	C	NA
1	145457864	G	A	NA
1	145515696	A	T	NA
1	145530939	C	T	coding
1	145532052	A	G	NA
1	145533551	G	C	coding
1	145555699	G	A	coding
1	145560827	T	C	NA
1	145584758	G	A	NA
1	1458150	T	C	coding
1	145826975	G	A	CD14+, CD19+, CD3+ cord blood, CD3+, CD4+, CD56+, CD8+, Th2
1	1460550	G	A	NA
1	1460551	C	T	NA
1	1463026	C	T	NA
1	146397475	A	G	NA
1	146491943	C	T	NA
1	146491946	T	A	NA
1	146491965	G	C	NA
1	146494502	C	G	NA
1	146515877	C	A	NA
1	146518282	G	A	Th17
1	146541968	C	A	NA
1	146541969	C	A	NA
1	146544170	G	T	NA
1	146555861	A	G	CD19+, CD3+, CD34+, CD4+, CD56+, CD8+, Th2, Th17
1	146556000	C	T	CD14+, CD19+, CD20+, CD3+ cord blood, CD3+, CD34+, CD4+, CD56+, CD8+, Th1, Th2, Th17
1	146556295	G	A	CD14+, CD19+, CD20+, CD3+ cord blood, CD3+, CD34+, CD4+, CD56+, CD8+, Th1, Th2, Th17
1	146556301	T	C	CD14+, CD19+, CD20+, CD3+ cord blood, CD3+, CD34+, CD4+, CD56+, CD8+, Th1, Th2, Th17
1	146644053	T	C	CD14+, CD19+, CD20+, CD3+ cord blood, CD3+, CD34+, CD4+, CD56+, CD8+, Th1, Th2, Th17
1	146688819	A	G	CD14+
1	146737540	C	T	NA
1	146759293	A	G	NA
1	1469599	G	C	NA
1	147012918	C	G	CD19+, CD20+, CD3+ cord blood, CD3+, CD34+, CD4+, CD56+, CD8+, Th2, Th17
1	147071290	G	C	CD19+, CD20+, CD3+, CD4+, CD8+, Th2
1	147231334	T	C	coding
1	147400842	T	A	CD4+, Th2
1	147727091	G	A	NA
1	147752654	C	T	CD19+, CD20+, CD3+, CD34+, CD4+, CD8+, Th17
1	147752674	T	A	CD19+, CD20+, CD3+, CD34+, CD4+, CD8+, Th17
1	147752852	T	C	CD19+, CD20+, CD3+ cord blood, CD3+, CD34+, CD4+, CD56+, CD8+, Th2, Th17
1	147775497	G	A	NA
1	147775506	T	C	CD19+, CD3+ cord blood, CD34+
1	1478694	C	G	NA
1	147993905	T	C	CD14+, CD19+, CD20+, CD3+ cord blood, CD3+, CD34+, CD4+, CD56+, CD8+, Th1, Th2
1	148000459	T	G	CD19+, CD20+, CD3+, CD34+, CD4+, CD8+, Th2
1	148000721	C	A	CD14+, CD19+, CD20+, CD3+ cord blood, CD3+, CD34+, CD4+, CD56+, CD8+, Th1, Th2
1	148000817	T	C	CD14+, CD19+, CD20+, CD3+ cord blood, CD3+, CD34+, CD4+, CD56+, CD8+, Th2, Th17
1	148000819	G	A	CD14+, CD19+, CD20+, CD3+ cord blood, CD3+, CD34+, CD4+, CD56+, CD8+, Th2, Th17
1	148000821	C	T	CD14+, CD19+, CD20+, CD3+ cord blood, CD3+, CD34+, CD4+, CD56+, CD8+, Th2, Th17
1	148000829	G	A	CD14+, CD19+, CD20+, CD3+ cord blood, CD3+, CD34+, CD4+, CD56+, CD8+, Th2, Th17
1	148000837	C	T	CD14+, CD19+, CD20+, CD3+ cord blood, CD3+, CD34+, CD4+, CD56+, CD8+, Th2, Th17
1	148000850	A	G	CD14+, CD19+, CD20+, CD3+ cord blood, CD3+, CD34+, CD4+, CD56+, CD8+, Th2, Th17
1	148000902	C	A	CD19+, CD20+, CD3+ cord blood, CD3+, CD34+, CD4+, CD56+, CD8+, Th17
1	148000934	A	G	CD19+, CD20+, CD3+ cord blood, CD3+, CD34+, CD4+, CD56+, CD8+, Th17
1	148004732	A	C	CD20+
1	148009462	C	T	NA
1	148241588	A	G	CD14+, CD19+, CD20+, CD3+ cord blood, CD3+, CD34+, CD4+, CD56+, CD8+, Th1, Th2, Th17
1	148248105	A	G	CD14+, CD19+, CD20+, CD3+ cord blood, CD3+, CD34+, CD4+, CD56+, CD8+, Th2
1	148342423	T	C	NA
1	148342446	A	T	NA
1	148342488	T	C	coding
1	148346627	C	G	coding
1	148529846	A	G	CD14+
1	148531853	G	A	CD14+, CD19+, CD20+, CD3+, CD34+, CD4+, CD56+, CD8+
1	148556585	A	C	CD19+
1	148556611	A	G	CD19+, CD3+, CD4+, CD8+, Th1, Th2
1	148556633	A	G	CD19+, CD3+, CD4+, CD8+, Th1, Th2
1	148556634	C	G	CD19+, CD3+, CD4+, CD8+, Th1, Th2
1	148556726	G	T	CD14+, CD19+, CD20+, CD3+ cord blood, CD3+, CD34+, CD4+, CD56+, CD8+, Th1, Th2, Th17
1	148556743	G	A	CD14+, CD19+, CD20+, CD3+ cord blood, CD3+, CD34+, CD4+, CD56+, CD8+, Th1, Th2, Th17
1	148556781	G	A	CD14+, CD19+, CD20+, CD3+ cord blood, CD3+, CD34+, CD4+, CD56+, CD8+, Th1, Th2, Th17
1	148556784	G	A	CD14+, CD19+, CD20+, CD3+ cord blood, CD3+, CD34+, CD4+, CD56+, CD8+, Th1, Th2, Th17
1	148556790	T	A	CD14+, CD19+, CD20+, CD3+ cord blood, CD3+, CD34+, CD4+, CD56+, CD8+, Th1, Th2, Th17
1	148556851	T	G	CD14+, CD19+, CD20+, CD3+ cord blood, CD3+, CD34+, CD4+, CD56+, CD8+, Th1, Th17
1	148556869	A	G	CD14+, CD19+, CD20+, CD3+ cord blood, CD3+, CD34+, CD4+, CD56+, CD8+, Th1, Th17
1	148594465	C	T	coding
1	148848378	T	A	NA
1	148848417	G	A	CD20+
1	148848424	C	G	CD20+
1	148848441	T	G	CD20+
1	148848442	T	A	CD20+
1	148854158	G	A	CD14+, CD19+, CD3+
1	148854183	G	A	CD14+, CD19+, CD3+
1	148854211	A	C	CD14+, CD19+
1	148928084	C	T	NA
1	148928152	C	A	CD20+
1	148930900	C	T	NA
1	148930909	C	T	CD20+
1	148932848	A	G	NA
1	148932885	C	T	NA
1	149042153	C	T	NA
1	149204220	A	G	CD19+, CD3+, CD4+, CD56+, CD8+
1	149204222	T	C	CD19+, CD3+, CD4+, CD56+, CD8+
1	149204225	C	T	CD19+, CD3+, CD4+, CD56+, CD8+
1	149205223	T	A	NA
1	149205224	T	G	NA
1	149205258	T	G	NA
1	149205287	C	A	NA
1	149205294	C	G	NA
1	149205519	A	C	CD3+
1	149205535	T	C	CD3+
1	149205568	G	T	CD3+
1	149205599	T	G	CD3+
1	149205638	T	C	NA
1	149205660	A	G	NA
1	149205665	C	T	NA
1	149205694	T	A	NA
1	149205703	A	C	NA
1	149205796	G	A,C	NA
1	149205804	T	A	NA
1	149205805	A	C	NA
1	149205841	T	C	NA
1	149205842	A	G	NA
1	149205860	G	A	NA
1	149205895	G	A	NA
1	149205898	A	G	NA
1	149205926	A	C,G	NA
1	149205945	A	G	NA
1	149205955	A	G	NA
1	149205972	T	C	NA
1	149205973	G	A	NA
1	149205981	G	C	NA
1	149205985	C	G	NA
1	149205999	G	C	NA
1	149206157	G	A	CD3+
1	149206179	C	T	CD3+
1	149206253	A	G	NA
1	149206265	A	G	NA
1	149206276	C	T	NA
1	149206297	C	T	NA
1	149214842	T	G	CD14+, CD19+, CD3+ cord blood, CD3+, CD34+, CD56+, CD8+, Th2
1	149214851	T	A	CD14+, CD19+, CD3+ cord blood, CD3+, CD34+, CD56+, CD8+, Th2
1	149214915	T	C	CD14+, CD19+, CD20+, CD3+ cord blood, CD3+, CD34+, CD4+, CD56+, CD8+, Th17
1	149214923	G	A	CD14+, CD19+, CD20+, CD3+ cord blood, CD3+, CD34+, CD4+, CD56+, CD8+, Th17
1	149214943	G	T	CD14+, CD19+, CD20+, CD3+ cord blood, CD3+, CD34+, CD4+, CD56+, CD8+, Th17
1	149214948	G	A	CD14+, CD19+, CD20+, CD3+ cord blood, CD3+, CD34+, CD4+, CD56+, CD8+, Th17
1	149215523	C	T	CD14+, CD19+, CD20+, CD3+ cord blood, CD3+, CD34+, CD4+, CD56+, CD8+, Th1, Th2, Th17
1	149215529	T	C	CD14+, CD19+, CD20+, CD3+ cord blood, CD3+, CD34+, CD4+, CD56+, CD8+, Th1, Th2, Th17
1	149215784	A	G	NA
1	149215787	C	G	NA
1	149215799	A	G	NA
1	149215800	A	T	NA
1	149215825	G	A	CD19+, CD3+, CD4+, CD56+, CD8+, Th2
1	149215846	T	C	CD19+, CD3+, CD4+, CD56+, CD8+, Th2
1	149215848	G	T	CD19+, CD3+, CD4+, CD56+, CD8+, Th2
1	149215860	T	G	CD19+, CD3+, CD4+, CD56+, CD8+, Th2
1	149215864	G	T	CD19+, CD3+, CD4+, CD56+, CD8+, Th2
1	149215869	G	C	CD19+, CD3+, CD4+, CD56+, CD8+, Th2
1	149215878	A	G	CD19+, CD3+, CD4+, CD56+, CD8+, Th2
1	149215886	C	T	CD19+, CD3+, CD4+, CD56+, CD8+, Th2
1	149215887	C	T	CD19+, CD3+, CD4+, CD56+, CD8+, Th2
1	149215905	C	T	CD19+, CD3+ cord blood, CD3+, CD4+, CD56+, CD8+
1	149215910	A	C	CD19+, CD3+ cord blood, CD3+, CD4+, CD56+, CD8+
1	149215917	G	A	CD19+, CD3+ cord blood, CD3+, CD4+, CD56+, CD8+
1	149215927	T	C	CD19+, CD3+ cord blood, CD3+, CD4+, CD56+, CD8+
1	149215963	A	G	CD19+, CD3+ cord blood, CD3+, CD4+, CD56+, CD8+
1	149215995	A	T	CD19+, CD3+ cord blood, CD3+, CD4+, CD56+, CD8+
1	149216013	A	G	CD19+, CD3+ cord blood, CD3+, CD4+, CD56+, CD8+
1	149216017	T	C	CD19+, CD3+ cord blood, CD3+, CD4+, CD56+, CD8+
1	149216026	G	T	CD19+, CD3+ cord blood, CD3+, CD4+, CD56+, CD8+
1	149216027	G	T	CD19+, CD3+ cord blood, CD3+, CD4+, CD56+, CD8+
1	149216051	C	T	CD19+, CD3+ cord blood, CD3+, CD4+, CD56+, CD8+
1	149216068	G	A	CD19+, CD3+ cord blood, CD3+, CD4+, CD56+, CD8+
1	149216118	A	G	CD19+, CD3+, CD4+, CD56+, CD8+
1	149216122	G	A	CD19+, CD3+, CD4+, CD56+, CD8+
1	149222573	G	A	NA
1	149222610	A	T	CD14+, CD3+ cord blood, CD3+, CD34+, CD4+, CD56+, CD8+
1	149222670	A	G	CD14+, CD3+ cord blood, CD3+, CD34+, CD4+, CD56+, CD8+
1	149222971	A	G	CD4+, CD8+, Th2
1	149222973	T	G	CD4+, CD8+, Th2
1	149223038	C	G	CD14+, CD19+, CD3+, CD4+, CD56+, CD8+, Th17
1	149223043	A	C	CD14+, CD19+, CD3+, CD4+, CD56+, CD8+, Th17
1	149223185	C	G	CD14+, CD19+, CD3+ cord blood, CD3+, CD4+, CD56+, CD8+, Th2, Th17
1	149223187	A	G	CD14+, CD19+, CD3+ cord blood, CD3+, CD4+, CD56+, CD8+, Th2, Th17
1	149223212	G	A	CD14+, CD19+, CD20+, CD3+ cord blood, CD3+, CD34+, CD4+, CD56+, CD8+, Th1, Th2, Th17
1	149223360	A	T	CD14+, CD19+, CD20+, CD3+ cord blood, CD3+, CD34+, CD4+, CD56+, CD8+, Th1, Th2, Th17
1	149223406	G	A	CD14+, CD19+, CD20+, CD3+ cord blood, CD3+, CD34+, CD4+, CD56+, CD8+, Th1, Th2, Th17
1	149223433	A	G	CD14+, CD19+, CD20+, CD3+ cord blood, CD3+, CD34+, CD4+, CD56+, CD8+, Th1, Th2, Th17
1	149223446	T	C	CD14+, CD19+, CD20+, CD3+ cord blood, CD3+, CD34+, CD4+, CD56+, CD8+, Th1, Th2, Th17
1	149223485	T	C	CD14+, CD19+, CD20+, CD3+ cord blood, CD3+, CD34+, CD4+, CD56+, CD8+, Th1, Th2, Th17
1	149223492	G	A	CD14+, CD19+, CD20+, CD3+ cord blood, CD3+, CD34+, CD4+, CD56+, CD8+, Th1, Th2, Th17
1	149223517	A	G	CD14+, CD19+, CD3+ cord blood, CD3+, CD34+, CD4+, CD56+, CD8+, Th1, Th2, Th17
1	149223549	G	A	CD14+, CD19+, CD3+ cord blood, CD3+, CD34+, CD4+, CD56+, CD8+, Th1, Th2, Th17
1	149223635	G	T	CD14+, CD19+, CD20+, CD3+ cord blood, CD3+, CD34+, CD4+, CD56+, CD8+, Th1, Th2, Th17
1	149223720	A	G	CD14+, CD19+, CD20+, CD3+ cord blood, CD3+, CD34+, CD4+, CD56+, CD8+, Th1, Th2, Th17
1	149223959	G	A	CD14+, CD19+, CD20+, CD3+ cord blood, CD3+, CD34+, CD4+, CD56+, CD8+, Th1, Th2, Th17
1	149223988	C	G	CD14+, CD19+, CD20+, CD3+ cord blood, CD3+, CD34+, CD4+, CD56+, CD8+, Th1, Th2, Th17
1	149223993	A	G	CD14+, CD19+, CD20+, CD3+ cord blood, CD3+, CD34+, CD4+, CD56+, CD8+, Th1, Th2, Th17
1	149224024	T	C	CD14+, CD19+, CD20+, CD3+ cord blood, CD3+, CD34+, CD4+, CD56+, CD8+, Th1, Th2, Th17
1	149224027	T	C	CD14+, CD19+, CD20+, CD3+ cord blood, CD3+, CD34+, CD4+, CD56+, CD8+, Th1, Th2, Th17
1	149224031	T	C	CD14+, CD19+, CD20+, CD3+ cord blood, CD3+, CD34+, CD4+, CD56+, CD8+, Th1, Th2, Th17
1	149224037	A	G	CD14+, CD19+, CD20+, CD3+ cord blood, CD3+, CD34+, CD4+, CD56+, CD8+, Th1, Th2, Th17
1	149224225	C	A	CD14+, CD19+, CD20+, CD3+ cord blood, CD3+, CD34+, CD4+, CD56+, CD8+, Th2, Th17
1	149224227	C	T	CD14+, CD19+, CD20+, CD3+ cord blood, CD3+, CD34+, CD4+, CD56+, CD8+, Th2, Th17
1	149224451	C	T	CD14+, CD19+, CD20+, CD3+ cord blood, CD3+, CD34+, CD4+, CD56+, CD8+, Th1, Th2, Th17
1	149244927	G	A	NA
1	149272974	A	T	CD14+, CD19+, CD3+ cord blood, CD3+, CD34+, CD4+, CD56+, CD8+, Th1, Th17
1	149285864	C	A	CD3+, CD34+
1	149291295	G	A	CD20+, CD34+
1	149291363	G	A	CD20+, CD34+
1	149294663	T	C	CD14+, CD19+, CD20+, CD3+ cord blood, CD3+, CD34+, CD4+, CD8+, Th1, Th2, Th17
1	149294669	C	T	CD14+, CD19+, CD20+, CD3+ cord blood, CD3+, CD34+, CD4+, CD8+, Th1, Th2, Th17
1	149294714	T	C	CD14+, CD19+, CD20+, CD3+ cord blood, CD3+, CD34+, CD4+, CD56+, CD8+, Th1, Th2, Th17
1	149294715	T	C	CD14+, CD19+, CD20+, CD3+ cord blood, CD3+, CD34+, CD4+, CD56+, CD8+, Th1, Th2, Th17
1	149294737	C	G,T	CD14+, CD19+, CD20+, CD3+ cord blood, CD3+, CD34+, CD4+, CD56+, CD8+, Th1, Th2, Th17
1	149294742	C	T	CD14+, CD19+, CD20+, CD3+ cord blood, CD3+, CD34+, CD4+, CD56+, CD8+, Th1, Th2, Th17
1	149294744	C	T	CD14+, CD19+, CD20+, CD3+ cord blood, CD3+, CD34+, CD4+, CD56+, CD8+, Th1, Th2, Th17
1	149294745	A	G	CD14+, CD19+, CD20+, CD3+ cord blood, CD3+, CD34+, CD4+, CD56+, CD8+, Th1, Th2, Th17
1	149294765	C	T	CD14+, CD19+, CD20+, CD3+ cord blood, CD3+, CD34+, CD4+, CD56+, CD8+, Th1, Th2, Th17
1	149298566	A	G	CD14+, CD19+, CD20+, CD3+ cord blood, CD3+, CD34+, CD4+, CD56+, Th1, Th2
1	149298645	C	T	CD14+, CD19+, CD20+, CD3+ cord blood, CD3+, CD34+, CD4+, CD56+, CD8+, Th1, Th2, Th17
1	149362301	G	C	CD14+
1	149656244	G	A	CD14+
1	149658606	G	A	CD14+, CD19+, CD20+, CD3+ cord blood, CD3+, CD34+, CD4+, CD56+, CD8+, Th1, Th17
1	149676293	C	A	NA
1	149680213	C	T	CD14+, CD19+, CD20+, CD3+ cord blood, CD3+, CD34+, CD4+, CD56+, CD8+, Th2, Th17
1	149680247	G	T	CD14+, CD19+, CD20+, CD3+ cord blood, CD3+, CD34+, CD4+, CD56+, CD8+, Th2, Th17
1	149680250	G	A	CD14+, CD19+, CD20+, CD3+ cord blood, CD3+, CD34+, CD4+, CD56+, CD8+, Th2, Th17
1	149680258	T	C	CD14+, CD19+, CD20+, CD3+ cord blood, CD3+, CD34+, CD4+, CD56+, CD8+, Th2, Th17
1	149680259	T	C	CD14+, CD19+, CD20+, CD3+ cord blood, CD3+, CD34+, CD4+, CD56+, CD8+, Th2, Th17
1	149680277	G	C	CD14+, CD19+, CD20+, CD3+ cord blood, CD3+, CD34+, CD4+, CD56+, CD8+, Th2, Th17
1	149680289	A	G	CD14+, CD19+, CD20+, CD3+ cord blood, CD3+, CD34+, CD4+, CD56+, CD8+, Th2, Th17
1	149680290	G	A	CD14+, CD19+, CD20+, CD3+ cord blood, CD3+, CD34+, CD4+, CD56+, CD8+, Th2, Th17
1	149680293	A	C	CD14+, CD19+, CD20+, CD3+ cord blood, CD3+, CD34+, CD4+, CD56+, CD8+, Th2, Th17
1	149680298	G	C	CD14+, CD19+, CD20+, CD3+ cord blood, CD3+, CD34+, CD4+, CD56+, CD8+, Th2, Th17
1	149680309	C	T	CD14+, CD19+, CD20+, CD3+ cord blood, CD3+, CD34+, CD4+, CD56+, CD8+
1	149680338	C	T	CD14+, CD19+, CD20+, CD3+ cord blood, CD3+, CD34+, CD4+, CD56+, CD8+
1	149684085	T	C	NA
1	149684154	A	G	CD14+, CD19+, CD20+, CD3+, CD34+, CD4+, CD56+, Th2
1	149684166	G	A	CD14+, CD19+, CD20+, CD3+, CD34+, CD4+, CD56+, Th2
1	149684169	G	A	CD14+, CD19+, CD20+, CD3+, CD34+, CD4+, CD56+, Th2
1	149684171	A	T	CD14+, CD19+, CD20+, CD3+, CD34+, CD4+, CD56+, Th2
1	149684210	A	G	CD14+, CD19+, CD20+, CD3+ cord blood, CD3+, CD34+, CD4+, CD56+, CD8+, Th1, Th2
1	149684238	G	A	CD14+, CD19+, CD20+, CD3+ cord blood, CD3+, CD34+, CD4+, CD56+, CD8+, Th1, Th2
1	149685097	G	A	CD20+
1	149711791	C	T	CD34+, Th2
1	149711815	G	A	CD3+, CD34+, CD4+, Th2
1	149711845	C	A	CD3+, CD34+, CD4+, Th2
1	149711898	T	A	CD3+, CD34+, CD4+, Th2
1	149712058	G	T	CD3+, CD34+, CD4+, Th2, Th17
1	149712090	C	T	CD3+, CD34+, CD4+, Th2, Th17
1	149712233	A	G	Th2
1	149723885	T	G	CD14+
1	149815079	C	T	NA
1	149858180	G	T	coding, CD14+, CD19+, CD20+, CD3+ cord blood, CD3+, CD34+, CD4+, CD56+, CD8+, Th2, Th17
1	149871278	C	T	CD19+, CD20+, CD3+ cord blood, CD3+, CD34+, CD4+, CD56+, CD8+, Th1, Th2, Th17
1	149876089	T	C	NA
1	149897612	G	C	NA
1	149901440	C	G	NA
1	149902010	C	T	CD14+
1	149920922	C	A	coding
1	149981669	G	A	CD20+, CD34+
1	150049684	A	G	NA
1	150081855	A	G	CD19+, CD3+ cord blood, CD3+, CD4+, CD56+, CD8+, Th2, Th17
1	150131324	G	A	coding
1	150135367	A	G	CD14+, CD19+, CD20+, CD34+
1	150159138	A	G	CD14+, CD19+, CD34+, CD4+, CD56+, CD8+
1	150159700	C	G	CD14+, CD19+, CD20+, CD3+ cord blood, CD3+, CD34+, CD4+, CD56+, CD8+, Th2
1	150185892	A	G	CD14+, CD19+, CD20+, CD3+ cord blood, CD3+, CD34+, CD4+, CD56+, CD8+, Th1, Th2, Th17
1	150248860	T	C	NA
1	150249004	G	A	coding
1	150256879	G	A	coding
1	150281343	C	T	NA
1	150336135	G	C	CD14+, CD19+, CD20+, CD3+ cord blood, CD3+, CD34+, CD4+, CD56+, CD8+, Th1, Th2, Th17
1	150337057	T	G	CD14+, CD19+, CD20+, CD3+ cord blood, CD3+, CD34+, CD4+, CD56+, CD8+, Th1, Th2
1	150383401	C	A	CD14+, CD20+
1	150470145	C	T	coding
1	150484844	A	T	coding
1	150521233	A	G	CD14+, CD19+, CD3+, CD34+, CD4+, Th1, Th2
1	150524746	G	A	CD14+, CD34+
1	150531905	C	A	coding, Th1
1	150534360	G	A	CD14+, CD19+, CD20+, CD3+ cord blood, CD3+, CD34+, CD4+, CD56+, CD8+, Th2, Th17
1	150535936	G	A	CD19+, CD3+ cord blood, CD3+, CD4+, CD56+, CD8+, Th2, Th17
1	150586316	A	G	CD14+, CD3+ cord blood, CD3+, CD34+, CD4+, CD56+, CD8+, Th1, Th2, Th17
1	150592475	C	T	CD14+, CD3+, CD34+, CD4+, CD8+, Th17
1	150598965	G	A	coding
1	150602413	G	A	CD14+, CD19+, CD20+, CD3+ cord blood, CD3+, CD34+, CD4+, CD56+, CD8+, Th2, Th17
1	15062692	T	C	CD34+
1	150636130	T	C	coding
1	150720261	C	A	coding
1	150915377	A	G	coding
1	150938023	C	T	NA
1	150939492	G	A	NA
1	150949679	T	C	CD14+, CD34+
1	150971840	A	T	CD14+, CD34+
1	150978971	C	T	CD14+, CD20+, CD3+, CD56+, CD8+
1	150980477	T	C	CD14+, CD19+, CD3+ cord blood, CD3+, CD4+, CD56+, CD8+
1	150981237	G	A	CD19+, CD3+, CD4+, CD8+, Th2
1	151006691	C	T	coding
1	151015564	G	A	coding
1	151015816	G	A	coding, Th17
1	151016150	C	G	coding
1	151017408	C	T	NA
1	151024959	C	T	NA
1	151042667	G	A	NA
1	151089885	G	C	coding
1	151108408	G	A	NA
1	151111901	C	T	coding
1	151116856	C	T	NA
1	151120275	C	G	CD20+
1	151138621	C	T	CD14+, CD19+, CD20+, CD3+ cord blood, CD3+, CD34+, CD4+, CD56+, CD8+, Th1, Th2, Th17
1	151138669	A	G	coding, CD14+, CD19+, CD20+, CD3+ cord blood, CD3+, CD34+, CD4+, CD56+, CD8+, Th1, Th2, Th17
1	151140732	G	A	coding
1	151143016	T	C	coding
1	151171381	C	T	CD14+, CD19+, CD20+, CD3+ cord blood, CD3+, CD34+, CD4+, CD56+, CD8+, Th1, Th2, Th17
1	151188383	T	C	NA
1	151204766	T	C	coding
1	151265073	G	A	CD56+
1	151288181	C	T	coding
1	151342036	C	T	NA
1	151481572	C	T	CD20+
1	151483401	G	A	CD19+, CD3+ cord blood, CD3+, CD34+, CD4+, CD56+, CD8+
1	151491175	C	T	coding
1	151491581	C	T	coding
1	151502487	C	T	coding
1	151530108	T	C	NA
1	151542176	C	T	coding
1	151655838	G	C	coding
1	151700005	G	A	NA
1	151733889	C	T	NA
1	151734836	C	T	NA
1	151735913	G	A	coding, CD14+, CD19+, CD20+, CD3+ cord blood, CD3+, CD34+, CD4+, CD56+, CD8+, Th1, Th2, Th17
1	151748578	G	A	coding
1	151748579	C	A	coding
1	151774888	G	T	coding
1	151787357	C	G	NA
1	151789609	C	T	CD20+, Th17
1	151789611	C	T	CD20+, Th17
1	151809238	C	G	CD3+, CD34+, CD4+, CD8+
1	151824698	C	T	NA
1	151840636	C	A	CD14+
1	151880056	G	T	CD34+
1	151974411	G	T	CD14+, CD19+, CD20+, CD3+ cord blood, CD3+, CD34+, CD4+, CD56+, CD8+, Th17
1	151991085	T	G	NA
1	152006266	G	A	coding
1	152022094	T	A	CD14+
1	152057914	A	G	coding
1	152081190	T	C	coding
1	152081632	C	G	coding
1	152083709	C	T	coding, CD14+, Th2
1	152128066	G	A	coding
1	152128212	C	G	coding
1	152129405	A	T	coding
1	152185790	T	C	coding
1	152192120	C	T	coding
1	152192163	G	T	coding
1	152192471	C	T	coding
1	152192927	C	G	coding
1	152193174	G	T	coding
1	152276659	T	C	coding
1	152276660	G	C	coding
1	152277663	C	T	coding
1	152280083	C	A	coding
1	152280559	T	C	coding
1	152280788	T	G	coding
1	152281008	A	G	coding
1	152281979	C	T	coding
1	152283742	G	T	coding
1	152284289	C	T	coding
1	152284450	C	T	coding
1	152284782	C	T	coding
1	152284932	T	C	coding
1	152285162	C	T	coding
1	152286889	T	C	coding
1	152323427	C	T	coding
1	152324279	C	T	coding
1	152325522	A	G	coding
1	152329784	T	C	coding
1	152637079	G	A	NA
1	152681543	T	C	NA
1	152692325	G	A	coding
1	152759963	G	A	coding
1	152760075	A	G	coding
1	152760558	G	T	NA
1	152800500	G	C	NA
1	152883049	A	C	coding
1	153066098	G	A	coding
1	153085152	C	T	coding
1	153276449	T	C	coding
1	153279598	C	T	coding
1	153312850	C	T	NA
1	153314113	G	T	coding
1	153317361	G	A	CD14+, CD20+, CD34+
1	153320343	A	G	NA
1	153322300	T	A	NA
1	153341111	T	C	CD14+
1	153410584	C	T	NA
1	153505483	G	A	CD20+
1	153517733	G	A	CD14+, CD20+, CD3+ cord blood, CD3+, CD34+, CD4+, CD56+, CD8+, Th1, Th2, Th17
1	153526504	C	T	CD14+
1	153587702	C	T	NA
1	153591447	T	C	coding
1	153603103	G	A	coding
1	153604106	C	G	NA
1	153637657	T	G	NA
1	153643684	C	T	CD14+, CD19+, CD20+, CD3+ cord blood, CD3+, CD34+, CD4+, CD56+, CD8+, Th1, Th2, Th17
1	153644235	C	T	CD14+, CD19+, CD20+, CD3+ cord blood, CD3+, CD34+, CD4+, CD56+, CD8+, Th2, Th17
1	153650316	C	A	CD14+, CD19+, CD20+, CD3+ cord blood, CD3+, CD34+, CD4+, CD56+, CD8+, Th1
1	153659648	C	T	NA
1	153701188	G	A	coding, Th2
1	153719537	C	T	coding
1	153742610	G	T	NA
1	153778985	C	T	CD14+
1	153921085	G	C	coding
1	153955069	C	T	coding
1	153964542	A	T	coding
1	153994684	T	C	coding
1	154076659	C	T	coding
1	154115992	T	C	coding
1	154130848	C	T	CD3+, CD4+, CD56+, Th2
1	154154717	G	A	CD14+, CD19+, CD20+, CD3+ cord blood, CD3+, CD34+, CD4+, CD56+, CD8+, Th1, Th2, Th17
1	154155263	C	G	CD14+, CD19+, CD20+, CD3+, CD34+, CD4+, CD56+, CD8+, Th1, Th2, Th17
1	154232363	A	G	NA
1	154241203	T	C	NA
1	154245965	A	T	coding
1	154247641	C	T	coding
1	15428057	G	T	coding
1	154284986	T	C	NA
1	154307776	C	T	CD14+, CD19+, CD20+, CD3+ cord blood, CD3+, CD34+, CD4+, CD56+, CD8+, Th1, Th17
1	154315874	G	A	CD56+
1	154317077	G	A	NA
1	154326069	T	C	CD3+, CD4+, CD8+, Th1
1	154372991	C	A	NA
1	154392261	G	A	CD14+, CD3+, CD34+, CD4+, CD8+, Th17
1	154392774	C	T	CD14+, CD34+, CD4+
1	154395862	G	A	CD14+
1	154401796	C	T	coding
1	154403414	T	C	CD20+
1	154403471	G	A	CD20+
1	154440062	G	A	Th2
1	154523818	C	A	NA
1	154524472	C	T	NA
1	154524808	G	A	NA
1	154535376	C	T	NA
1	154562213	T	G	NA
1	154688508	T	G	CD14+, CD3+, CD34+, CD4+, CD8+
1	154901525	A	G	coding
1	154915531	G	A	CD19+
1	154936324	C	T	coding
1	1549719	T	C	CD14+, CD20+, CD3+, CD34+, CD4+, CD56+, CD8+, Th1, Th17
1	154972172	A	T	CD3+, CD4+, CD8+
1	154981486	G	C	Th2
1	154987706	G	A	coding
1	154995909	C	T	coding
1	154999151	G	A	coding
1	155002505	G	T	NA
1	155015795	G	A	NA
1	155015884	C	T	coding
1	155015906	C	T	coding, CD20+
1	155020535	A	G	coding
1	155028235	T	G	NA
1	155028692	C	T	coding
1	155030449	T	C	coding
1	155030534	G	A	coding
1	155031180	G	T	NA
1	155035838	G	A	CD19+, CD3+, CD4+, CD8+
1	155039464	C	T	coding
1	155043430	A	G	CD14+, CD19+, CD20+, CD3+ cord blood, CD3+, CD34+, CD4+, CD56+, CD8+, Th1, Th2
1	15504431	G	A	CD14+, CD34+
1	155053977	A	G	CD19+, CD3+
1	155059038	G	T	NA
1	155099572	C	T	CD14+, CD19+, CD20+, CD3+ cord blood, CD3+, CD34+, CD4+, CD56+, CD8+, Th2, Th17
1	155106095	C	T	NA
1	155141857	C	T	NA
1	155148520	G	A	coding, CD3+, CD34+, CD8+
1	155149353	T	C	CD14+, CD19+, CD20+, CD3+ cord blood, CD3+, CD34+, CD4+, CD56+, CD8+, Th1, Th2
1	155154509	C	T	coding
1	155157239	G	T	NA
1	155161833	C	G	coding
1	155172025	T	G	NA
1	155173374	G	A	NA
1	155184057	G	A	NA
1	155184367	G	C	NA
1	155205634	T	C	coding
1	155207848	G	T	NA
1	155214007	G	A	CD3+, CD34+, CD4+, CD56+
1	155231927	C	T	coding, CD14+, CD19+, CD20+, CD3+, CD4+, CD56+, CD8+, Th2
1	155238606	G	A	NA
1	155240602	C	T	coding
1	155240610	G	A	coding
1	155240635	C	T	coding
1	155247587	A	G	coding, CD19+, CD3+, CD4+, CD8+, Th1, Th2
1	155271212	G	A	NA
1	155319323	G	T	NA
1	155349746	A	G	NA
1	155408600	T	C	coding
1	155408636	G	T	coding
1	155470329	A	T	CD19+
1	155499692	T	C	CD19+
1	155499708	T	C	CD19+
1	155532325	T	C	CD19+, CD3+ cord blood, CD3+, CD34+, CD4+, CD56+, CD8+, Th1, Th2
1	155579484	T	C	CD19+, CD3+
1	155579932	G	A	CD14+, CD19+, CD20+, CD3+ cord blood, CD3+, CD34+, CD4+, CD56+, CD8+, Th1, Th2, Th17
1	155585560	T	C	NA
1	155644692	A	C	NA
1	155657901	A	G	coding, CD14+, CD19+, CD3+, CD4+, CD56+, CD8+, Th1, Th2
1	155657936	C	T	coding, CD14+, CD19+, CD3+, CD4+, CD56+, CD8+, Th1, Th2
1	155658270	A	C	CD14+, CD19+, CD20+, CD3+ cord blood, CD3+, CD34+, CD4+, CD56+, CD8+, Th1, Th2
1	155718125	C	G	NA
1	15572585	C	T	CD14+, CD34+
1	155735901	C	T	coding
1	155747367	C	T	NA
1	15574940	T	C	CD14+
1	155791198	C	T	NA
1	15579502	C	T	CD3+, CD56+, CD8+, Th2, Th17
1	155823002	T	C	NA
1	155827202	T	A	CD19+, CD3+, CD4+, CD56+, CD8+, Th2
1	15584903	C	T	CD14+
1	15584963	T	G	CD14+
1	15585645	T	A	CD14+
1	15586145	C	A	CD14+
1	15587348	G	C	CD14+
1	15588068	C	T	CD14+, CD34+, CD4+
1	15588190	C	T	CD14+, CD34+, CD4+
1	155927487	G	A	NA
1	155934701	G	A	NA
1	156022964	G	T	CD19+, CD3+, CD34+, CD4+, CD56+, CD8+, Th1, Th2
1	156023113	C	T	CD19+, CD20+, CD3+ cord blood, CD3+, CD34+, CD4+, CD56+, CD8+, Th1, Th2
1	156035856	G	A	coding
1	156042420	C	T	NA
1	156060319	A	G	CD19+, Th2
1	156072204	C	T	Th2
1	156089568	G	A	CD14+, CD20+, CD3+, CD34+, CD4+, CD56+, CD8+
1	156093728	T	C	CD14+, CD19+, CD20+, CD3+, CD34+, CD4+, CD56+, CD8+, Th2
1	156100408	C	T	coding, CD19+, CD3+, CD4+, CD8+
1	156116868	T	C	CD14+, CD3+, CD34+, CD4+, Th2
1	156125635	A	G	CD14+
1	15616087	C	T	coding
1	156177584	G	A	NA
1	156183138	G	T	CD14+, CD19+, CD20+, CD3+ cord blood, CD3+, CD34+, CD4+, CD56+, CD8+, Th1, Th2, Th17
1	156196044	C	T	Th2, Th17
1	156203399	C	G	NA
1	156206158	C	T	coding
1	156264820	G	A	NA
1	156308105	G	A	CD14+, CD19+, CD20+, CD3+ cord blood, CD3+, CD34+, CD4+, CD56+, CD8+, Th1, Th2, Th17
1	15634570	C	T	NA
1	156347147	C	G	coding
1	15634741	T	C	CD20+
1	15634743	T	C	CD20+
1	15634847	C	T	CD20+
1	156351213	C	T	coding
1	156354354	C	G	coding
1	156355469	G	T	CD19+, CD3+, CD4+, CD56+, CD8+, Th2
1	156377627	C	A	NA
1	156382234	C	T	NA
1	156426831	A	G	CD14+, CD19+, CD20+, CD3+ cord blood, CD3+, CD34+, CD4+, CD56+, CD8+, Th1, Th2
1	15642912	T	C	coding
1	15642964	G	A	NA
1	156433750	G	A	NA
1	156436101	A	C	NA
1	156459006	C	T	CD14+, CD3+, CD34+, CD4+, CD56+, CD8+, Th2
1	156474938	A	C	CD14+, CD19+, CD20+, CD3+ cord blood, CD3+, CD34+, CD4+, CD56+, CD8+, Th1, Th2, Th17
1	156503525	G	C	NA
1	156510583	G	T	coding
1	156514261	G	A	coding
1	156567712	C	T	NA
1	156577974	A	T	CD14+, CD19+, CD3+ cord blood, CD3+, CD34+, CD4+, CD56+, CD8+, Th2, Th17
1	156627906	T	C	CD14+, CD34+
1	15665942	G	T	NA
1	15679393	G	A	coding, CD3+, CD34+, CD56+, CD8+
1	156811231	A	G	coding
1	156815367	G	A	CD3+, CD34+, CD4+, CD56+, CD8+, Th1, Th2
1	156821742	G	A	coding
1	156823896	G	A	coding
1	156874765	G	A	NA
1	156876361	A	G	NA
1	156883746	G	T	coding
1	156902311	G	A	coding
1	156902677	C	T	coding
1	156907061	G	A	coding
1	156918087	T	C	NA
1	15693064	G	A	CD20+
1	15707775	A	G	coding
1	15708501	C	T	NA
1	157087465	A	G	CD14+, CD19+
1	15709516	A	G	NA
1	15709641	T	C	NA
1	15709669	C	T	NA
1	1571802	G	A	coding
1	157281124	T	C	CD20+, CD34+
1	157281126	C	T	CD20+, CD34+
1	15744095	C	T	CD14+, CD3+, CD34+, CD4+, CD56+, CD8+, Th2, Th17
1	157459205	G	A	CD14+, CD19+, CD34+, CD56+
1	15748412	T	G	CD14+, CD20+
1	157488487	C	T	NA
1	157489488	T	C	CD20+
1	157489535	G	A	coding, CD20+
1	157494106	C	T	coding
1	157504422	C	T	coding
1	157509005	A	G	coding
1	157522111	C	G	CD19+
1	157522306	G	C	CD19+
1	157536680	G	T	CD14+, CD19+, CD34+
1	157557945	G	A	NA
1	157559068	C	T	coding
1	157570196	T	C	NA
1	15758944	G	A	CD20+
1	157596086	C	T	CD19+, CD34+, CD56+, CD8+
1	157596163	T	C	CD19+, CD34+, CD56+, CD8+
1	157599731	C	T	NA
1	157599837	A	G	NA
1	157622920	T	G	CD14+, CD19+, CD34+
1	157648463	T	C	NA
1	15764869	C	T	NA
1	15765175	C	A	CD14+
1	157665830	T	C	coding
1	157667663	A	G	coding
1	157693051	A	G	CD56+
1	15772050	G	C	CD34+
1	157738309	G	T	coding
1	157739631	C	T	NA
1	157744261	G	C	NA
1	157753032	T	C	CD19+, CD34+
1	157772175	G	A	coding
1	157772422	G	A	coding
1	157776249	A	G	CD19+
1	157805673	C	A	coding
1	15783296	C	G	NA
1	15783645	G	A	coding
1	157892298	C	T	NA
1	157914922	C	G	CD20+
1	15794011	A	G	coding
1	15803004	A	C	coding
1	15803016	G	A	coding
1	158065734	C	A	CD14+, CD19+, CD3+ cord blood, CD3+, CD34+, CD56+, CD8+, Th1
1	158150626	G	A	CD14+, CD19+
1	1581759	G	A	NA
1	15817818	T	G	NA
1	1581881	T	C	NA
1	158230832	A	G	NA
1	158253841	C	G	CD14+
1	158262403	C	T	coding
1	158299840	C	T	coding, CD19+
1	158435441	C	T	coding
1	158450451	G	A	coding
1	15851483	G	A	CD14+, CD19+, CD20+, CD3+ cord blood, CD3+, CD34+, CD4+, CD56+, CD8+, Th1, Th2, Th17
1	158516967	A	G	coding
1	158517442	C	T	coding
1	158533171	T	C	coding
1	158549151	A	C	coding
1	158549339	C	T	coding
1	158580986	G	C	NA
1	158589105	T	C	coding
1	158607894	G	A	coding
1	158615012	C	T	coding
1	158648128	A	G	NA
1	158648131	A	G	NA
1	158648210	T	C	coding
1	158648324	C	T	coding
1	158670285	G	C	coding
1	158687453	G	A	coding
1	158693889	C	T	NA
1	158724692	G	T	coding
1	158736217	G	A	coding
1	158747043	C	G	coding
1	158747320	G	A	coding
1	158788558	C	A	CD14+, CD34+
1	158818905	T	G	NA
1	1588670	G	A	NA
1	1588717	G	A	NA
1	1588737	C	T	NA
1	1588743	A	T	NA
1	158966294	C	G	CD19+, CD3+ cord blood, CD3+, Th17
1	158968406	A	G	CD19+, CD3+, CD4+, CD56+, CD8+
1	158968496	T	C	CD19+, CD3+, CD4+, CD56+, CD8+
1	158968612	C	T	CD14+, CD19+, CD20+, CD3+ cord blood, CD3+, CD34+, CD4+, CD56+, CD8+, Th17
1	158968714	A	G	CD14+, CD19+, CD20+, CD3+ cord blood, CD3+, CD34+, CD4+, CD56+, CD8+, Th17
1	158969476	T	C	NA
1	158979287	A	G	CD3+, CD56+, CD8+, Th2
1	158987995	G	T	NA
1	158990074	A	G	NA
1	159021839	G	A	coding
1	159054855	C	A	CD14+
1	159131073	C	T	CD14+, CD19+, CD20+, CD3+ cord blood, CD3+, CD34+, CD4+, CD56+, CD8+, Th17
1	159277542	G	A	coding, CD34+
1	159322458	G	A	CD34+
1	15944932	C	T	CD19+, CD20+, CD4+, CD56+, CD8+
1	159505762	G	T	coding
1	159557721	C	T	coding
1	159713602	G	A	CD34+
1	1597403	C	T	coding
1	159778754	T	A	coding
1	159778758	T	C	coding
1	159779830	A	C	NA
1	159779938	C	T	coding
1	159791429	G	A	CD19+, CD3+
1	159798926	C	T	CD14+
1	159802683	G	A	coding
1	159808485	C	T	NA
1	159824835	G	C	CD3+, CD4+, CD56+, CD8+, Th2
1	159839196	C	T	CD14+, CD34+
1	159839199	A	T	CD14+, CD34+
1	159846372	G	A	coding
1	159856388	C	T	coding
1	159880250	G	A	CD14+, CD19+, CD20+, CD3+ cord blood, CD3+, CD34+, CD4+, CD56+, CD8+, Th1, Th2, Th17
1	15988041	C	T	coding
1	159888701	C	T	coding
1	159889596	G	A	coding
1	159890163	T	A	coding
1	159893461	G	A	CD14+, CD19+, CD20+, CD3+ cord blood, CD3+, CD34+, CD4+, CD56+, CD8+, Th2, Th17
1	159894959	C	A	CD14+, CD19+, CD20+, CD3+, CD4+, CD56+, CD8+, Th2
1	159895261	G	A	CD14+, CD19+, CD20+, CD3+ cord blood, CD3+, CD34+, CD4+, CD56+, CD8+, Th1, Th2, Th17
1	159902335	G	A	coding
1	159902414	C	G	coding
1	159907360	T	C	CD14+, CD19+, CD20+
1	159912847	G	C,T	coding
1	159915966	T	C	CD20+
1	159930794	C	T	CD20+
1	159940634	A	G	CD20+
1	159940997	T	C	CD20+
1	159977355	A	G	CD19+, CD56+
1	159981824	T	C	CD20+
1	159989464	G	T	Th2
1	160047379	G	T	NA
1	160055422	T	C	CD19+, CD3+ cord blood, CD3+, CD8+, Th2
1	160055432	A	G	CD19+, CD3+ cord blood, CD3+, CD8+, Th2
1	160109668	C	T	NA
1	160125859	G	A	coding
1	160145878	C	G	NA
1	160165695	G	T	coding
1	160186423	G	A	NA
1	160249857	T	C	NA
1	160324329	C	G	CD34+
1	160325404	T	G	NA
1	160326022	T	C	NA
1	160385614	G	A	NA
1	160389361	C	T	coding
1	160407417	A	G	CD3+
1	160458019	T	G	CD19+
1	160509837	A	G	CD34+, CD56+, Th2
1	160509911	C	T	CD19+, CD20+, CD3+, CD34+, CD4+, CD56+, CD8+, Th2
1	160510620	C	T	CD3+, CD56+, CD8+, Th17
1	160514661	G	C	CD14+, CD19+, CD3+ cord blood, CD3+, CD34+, CD4+, CD56+, CD8+
1	160535471	G	C	coding
1	16054610	C	T	coding
1	160576735	C	T	CD20+
1	160584380	A	G	NA
1	160593841	A	T	Th2, Th17
1	160607015	T	G	coding
1	160607144	G	A	coding
1	160609660	C	T	CD3+, CD4+, CD8+
1	160610014	G	A	Th2
1	160610117	T	C	Th2
1	160610149	T	C	Th2
1	160622075	G	C	NA
1	160635309	C	T	Th2
1	160645603	T	C	CD14+, CD19+, CD3+ cord blood, CD3+, CD34+, CD4+, CD56+, CD8+, Th17
1	160650919	C	A	coding
1	160651480	G	A	CD14+, CD19+, CD20+, CD3+ cord blood, CD3+, CD34+, CD4+, CD56+, CD8+, Th1, Th2, Th17
1	160653298	C	T	CD14+, CD3+, CD4+, CD56+, CD8+, Th2, Th17
1	160674893	A	G	NA
1	160678554	C	G	Th2
1	160681508	G	A	coding, CD14+, CD19+, CD3+ cord blood, CD3+, CD4+, CD56+, CD8+, Th2, Th17
1	160683918	C	T	CD8+
1	16069071	C	T	coding, CD20+
1	160692700	T	C	CD34+, CD56+, CD8+, Th2, Th17
1	160696415	G	A	CD14+, CD20+, CD3+, CD56+, CD8+
1	160697074	G	C	CD19+, CD4+, CD56+
1	16070763	C	T	coding
1	160719843	A	C	coding
1	160720128	C	T	coding
1	160726081	G	A	CD3+, CD56+, CD8+
1	160737081	A	G	CD14+, CD3+, CD4+, CD56+, CD8+, Th2, Th17
1	160747332	A	G	CD3+, CD4+, CD56+, CD8+, Th17
1	160759683	T	C	CD14+, CD19+, CD34+, CD56+
1	160759899	G	A	CD14+, CD19+, CD56+
1	160776000	G	A	NA
1	160776159	C	T	CD3+, CD8+
1	160800126	G	T	CD19+
1	160804921	C	T	CD14+, CD19+, CD20+, CD3+ cord blood, CD3+, CD34+, CD4+, CD56+, CD8+, Th17
1	160811669	A	G	coding
1	160832622	C	T	CD14+, CD3+ cord blood, CD3+, CD34+, CD4+, CD56+, CD8+, Th17
1	160845456	C	T	CD14+
1	160850311	T	C	NA
1	160851047	T	C	coding
1	160895563	G	T	CD20+
1	160919745	A	G	NA
1	160970089	C	T	coding
1	161010283	T	C	NA
1	161014424	T	C	CD19+, CD3+ cord blood, CD3+, CD34+, CD4+, CD8+, Th2, Th17
1	161036839	C	G	Th2
1	161038870	C	T	CD14+, CD56+
1	161053955	T	C	CD14+
1	161069881	C	T	coding
1	161088365	A	G	CD20+, CD8+
1	161102612	G	T	CD14+, CD19+, CD20+, CD3+ cord blood, CD3+, CD34+, CD4+, CD56+, CD8+, Th1, Th2, Th17
1	161124057	G	T	CD14+, CD19+, CD20+, CD3+ cord blood, CD3+, CD34+, CD4+, CD56+, CD8+, Th1, Th2, Th17
1	161130453	G	A	coding
1	161135737	C	T	CD14+, CD19+, CD20+, CD3+ cord blood, CD3+, CD34+, CD4+, CD56+, CD8+, Th1, Th2, Th17
1	161136320	G	T	CD19+, CD20+, CD3+ cord blood, CD3+, CD34+, CD4+, CD56+, CD8+, Th2, Th17
1	161140388	C	G	NA
1	161163439	T	C	coding
1	161166338	G	C	NA
1	161170286	C	T	CD3+, CD4+, CD8+, Th2
1	161171736	A	G	CD19+, CD20+, CD3+ cord blood, CD3+, CD4+, CD56+, CD8+, Th2
1	161179635	C	T	CD19+, CD3+, CD4+, CD56+, CD8+
1	161187009	G	C	CD14+, CD4+, CD56+
1	16118704	C	A	CD14+, CD19+, CD20+, CD3+ cord blood, CD3+, CD34+, CD4+, CD56+, CD8+, Th1
1	161199579	G	A	NA
1	161199695	T	G	coding
1	161202556	T	C	NA
1	161205608	G	C	NA
1	161208047	C	A	CD20+
1	161254246	A	G	coding
1	161276317	C	T	CD19+, CD3+ cord blood, CD3+, CD4+, CD56+, CD8+, Th2
1	161283766	C	T	CD4+
1	161332569	C	G	NA
1	161332575	C	G	NA
1	161332577	G	A	NA
1	161332582	T	C	NA
1	161391968	T	C	CD14+, CD19+, CD20+, CD3+ cord blood, CD3+, CD34+, CD4+, CD56+, CD8+, Th1, Th2
1	161397881	C	T	NA
1	161397944	C	T	CD19+, CD20+, CD3+, CD34+, CD4+, CD8+
1	161410276	C	A	CD14+, CD19+, CD3+, CD34+, CD56+, CD8+, Th1, Th2
1	161410559	G	A	CD19+, Th1, Th2
1	161468609	A	C	CD14+
1	161476227	C	T	coding
1	161481595	C	A	NA
1	161483723	G	A	NA
1	161493783	C	T	CD14+, CD19+, CD20+, CD3+ cord blood, CD3+, CD34+, CD4+, CD56+, CD8+, Th1, Th2, Th17
1	161495463	G	A	coding
1	161499905	A	C	CD19+, CD3+ cord blood, CD3+, CD4+, CD56+, CD8+, Th2
1	161510027	G	C	CD14+, CD19+, CD3+ cord blood, CD3+, CD34+, CD4+, CD56+, CD8+, Th1, Th2, Th17
1	161531305	G	A	CD14+, CD3+, CD34+, CD4+, CD56+, CD8+, Th17
1	161531337	C	T	CD14+, CD3+, CD34+, CD4+, CD56+, CD8+, Th17
1	161531407	A	G	CD14+
1	161560943	T	G	coding
1	161580157	T	C	NA
1	161582480	T	C	CD14+, CD19+, CD20+, CD3+ cord blood, CD3+, CD34+, CD4+, CD56+, CD8+, Th1, Th2, Th17
1	161612615	A	G	CD14+, CD19+, CD34+
1	16162011	T	C	CD19+, CD20+, CD3+ cord blood, CD3+, CD34+, CD4+, CD56+, CD8+, Th2
1	16162350	G	A	CD14+, CD19+, CD20+, CD3+ cord blood, CD3+, CD34+, CD4+, CD56+, CD8+, Th1, Th2, Th17
1	16163797	C	T	CD14+, CD19+, CD3+ cord blood, CD3+, CD34+, CD4+, CD56+, CD8+, Th17
1	161676469	C	T	CD19+
1	161682851	T	C	NA
1	161699930	G	C	CD14+, Th2
1	161713873	T	C	Th2
1	161904125	C	T	CD3+ cord blood, CD3+, CD34+, CD4+, CD56+, CD8+, Th17
1	161973610	C	T	CD14+, CD34+
1	161976172	T	C	coding
1	161993119	C	T	coding
1	162217302	G	A	CD20+
1	162326851	C	T	coding
1	162351752	C	A	coding
1	16245982	A	C	coding, CD3+, CD4+, CD56+, CD8+, Th2, Th17
1	162467648	T	G	CD14+, CD19+, CD20+, CD3+ cord blood, CD3+, CD34+, CD4+, CD56+, CD8+, Th1, Th2, Th17
1	162469853	G	A	coding
1	162473500	T	C	NA
1	162482366	G	C	coding
1	162482445	G	A	NA
1	162506592	A	G	Th2
1	162535958	T	C	coding
1	162560282	C	T	coding
1	162562526	G	A	NA
1	16258033	T	G	coding
1	16258756	T	A	coding
1	16260456	C	T	coding
1	16261604	A	G	coding
1	16264330	C	T	coding, CD14+
1	16268765	C	T	NA
1	16272555	C	T	NA
1	162740313	T	C	NA
1	162741795	G	A	NA
1	162760622	G	C	coding, CD19+, CD3+ cord blood, CD3+, CD4+, CD56+, CD8+, Th2
1	16312361	C	A	CD14+
1	163351833	C	A	CD20+
1	16355249	C	G	NA
1	16360424	G	C	NA
1	16360444	C	T	NA
1	16363158	G	A	NA
1	1636330	G	A	NA
1	16366419	G	A	NA
1	16372123	G	A	coding
1	16373031	G	A	coding
1	16382831	T	A	CD14+, CD19+, CD20+, CD3+ cord blood, CD3+, CD34+, CD4+, CD56+, CD8+, Th1, Th17
1	16382834	T	A	CD14+, CD19+, CD20+, CD3+ cord blood, CD3+, CD34+, CD4+, CD56+, CD8+, Th1, Th17
1	16385964	G	T	NA
1	16385970	T	C	NA
1	16385978	C	T	NA
1	1638780	C	T	NA
1	16450546	C	T	CD56+, CD8+
1	164532433	T	G	NA
1	16456763	C	T	coding
1	164605625	T	G	CD20+
1	164605807	T	A	CD20+
1	164633593	A	G	CD56+
1	16464489	C	T	coding
1	16464805	C	T	coding
1	1647722	G	T	NA
1	1647725	G	A	NA
1	1647726	T	G	NA
1	1647745	G	A	NA
1	1647753	C	T	NA
1	165172064	C	G	NA
1	165172696	G	A	NA
1	16532783	A	T	coding, CD19+, CD3+, CD4+, CD8+, Th2
1	165336802	G	C	CD14+, CD19+, CD20+, CD3+ cord blood, CD3+, CD34+, CD4+, CD56+, CD8+, Th1, Th2
1	165345642	G	A	CD20+, CD34+, CD8+, Th1
1	16535487	G	C	coding
1	165378733	C	T	NA
1	165378735	C	T	NA
1	16543562	G	T	CD19+, CD3+, CD4+
1	165532984	G	A	coding
1	165533023	C	A	coding
1	16558645	G	A	coding
1	165615028	G	T	CD20+
1	165615121	A	G	CD20+
1	165619059	C	T	NA
1	165621149	T	A	NA
1	165621150	T	A	NA
1	16578104	G	A	coding
1	165797549	C	T	CD19+, CD3+, CD34+, CD4+, CD56+, CD8+, Th1, Th2
1	165880222	G	C	CD20+
1	165897428	A	G	CD14+, CD3+, CD34+, Th1, Th2, Th17
1	1660217	G	T	Th17
1	166028383	A	G	NA
1	16641797	C	T	coding
1	166481025	T	C	CD14+
1	166543914	C	T	NA
1	166549591	G	C	NA
1	166549683	C	T	NA
1	166549688	T	C	NA
1	166554278	T	C	NA
1	166590217	G	A	NA
1	166674735	G	A	CD34+
1	16677667	A	G	CD14+, CD19+, CD34+
1	166815934	G	A	coding
1	166819103	T	A	coding
1	166826752	A	G	NA
1	166844744	T	C	CD3+
1	166987139	T	C	coding
1	167052396	G	T	CD20+
1	167074989	C	T	CD34+
1	167090676	G	C	Th2
1	167096049	T	C	coding
1	167096726	G	C	coding
1	167096997	G	A	coding
1	167097035	T	A	coding
1	167189499	C	T	CD14+, CD19+, CD20+, CD3+ cord blood, CD3+, CD34+, CD4+, CD56+, CD8+, Th1, Th2, Th17
1	16730520	C	T	coding
1	16731594	G	A	coding
1	167339448	A	G	coding
1	167358837	A	G	coding
1	167385243	C	T	NA
1	167400989	G	A	CD56+, Th2
1	167415245	A	G	CD56+
1	167478628	G	A	CD3+, CD4+, CD56+
1	167478633	G	A	CD3+, CD4+, CD56+
1	167480186	G	T	CD4+
1	16748087	G	A	NA
1	167501772	T	C	CD20+
1	167517922	T	C	CD14+, CD34+
1	167522443	T	C	CD20+, CD3+, CD8+
1	167570715	T	G	CD14+, CD19+, CD3+, CD34+, CD4+, CD56+
1	167587372	T	C	CD19+
1	167599658	G	A	Th2
1	167611488	C	T	Th17
1	167611568	T	C	CD3+, CD34+, CD4+, CD8+, Th17
1	167653143	C	T	coding
1	167666481	T	G	coding
1	167683950	C	A	CD14+, CD19+, CD20+, CD3+ cord blood, CD3+, CD34+, CD4+, CD56+, CD8+, Th1, Th2, Th17
1	167684603	G	C	CD14+, CD19+, CD20+, CD3+ cord blood, CD3+, CD34+, CD4+, CD56+, CD8+, Th2
1	16768781	G	A	NA
1	16775532	T	C	NA
1	1677556	G	C	CD14+, CD19+, CD20+, CD3+, CD34+, CD4+, CD56+, CD8+, Th1, Th2
1	167757440	T	C	NA
1	167780075	C	T	coding
1	167973243	A	G	NA
1	16802342	C	T	NA
1	168056726	A	G	NA
1	168056788	A	G	NA
1	168201009	G	A	NA
1	168205886	T	G	NA
1	168206557	G	A	Th2
1	168211782	A	T	NA
1	168379583	G	A	NA
1	168379717	T	A	CD3+, CD4+, CD56+, CD8+, Th17
1	168390534	G	A	CD3+, CD56+, Th17
1	168436189	G	T	CD14+
1	168482654	G	A	CD3+, CD4+, CD56+, CD8+, Th2, Th17
1	168489535	T	C	CD3+, CD56+, CD8+
1	168500910	T	C	CD3+, CD4+, CD56+, CD8+, Th1, Th17
1	168513214	C	T	CD56+, CD8+
1	168524372	G	A	CD14+
1	168524387	A	G	CD14+
1	168595805	A	T	CD14+
1	168606039	G	A	CD20+
1	168606046	G	A	CD20+
1	16861553	T	G	CD19+, CD3+ cord blood, CD3+, CD34+, CD4+, CD8+, Th1
1	16861556	G	C	CD19+, CD3+ cord blood, CD3+, CD34+, CD4+, CD8+, Th1
1	16861557	C	T	CD19+, CD3+ cord blood, CD3+, CD34+, CD4+, CD8+, Th1
1	16861562	A	T,C	CD19+, CD3+ cord blood, CD3+, CD34+, CD4+, CD8+, Th1
1	16861587	C	T	CD19+, CD3+ cord blood, CD3+, CD34+, CD4+, CD8+, Th1
1	16861590	G	A	CD19+, CD3+ cord blood, CD3+, CD34+, CD4+, CD8+, Th1
1	16861645	A	C	CD19+, CD3+, CD34+, CD56+, CD8+, Th1
1	16862212	C	T	Th1
1	16863201	C	T	Th1
1	16863213	C	G	Th1
1	16863229	C	T	Th1
1	16863233	A	C	Th1
1	16863238	T	C	Th1
1	16863259	T	G	Th1
1	16863352	C	T	NA
1	16863382	A	T	NA
1	16866877	T	A	NA
1	16867026	T	C	CD14+, CD19+, CD34+
1	16872517	A	G	CD3+
1	16872533	C	T	CD3+
1	1688096	C	T	coding
1	1688550	C	T	coding
1	16890383	C	T	NA
1	16890441	C	T	coding
1	16890681	C	G	coding
1	16892668	A	G	CD14+, CD19+, CD3+ cord blood, CD3+, CD4+, Th17
1	16893071	T	G	CD20+, CD3+
1	16893144	T	G	CD14+, CD19+, CD3+ cord blood, CD3+, CD4+, CD56+, Th17
1	16893701	G	A	coding, CD14+, CD19+, CD3+ cord blood, CD3+
1	16893721	A	C	coding, CD14+, CD19+, CD3+ cord blood, CD3+
1	16893736	G	T	coding, CD14+, CD19+, CD3+ cord blood, CD3+
1	16901554	C	T	NA
1	16903736	A	C	NA
1	16903747	T	C	NA
1	16903776	C	G	NA
1	169059720	C	T	Th2
1	169077009	A	T	CD14+, CD20+
1	169078712	G	A	CD20+
1	16908007	G	C	NA
1	169085380	G	A	NA
1	169099280	A	C	coding
1	16910053	G	C	NA
1	169114467	T	C	CD20+
1	16918411	T	C	coding, CD14+, CD19+, CD20+, CD3+ cord blood, CD3+, CD34+, CD4+, CD56+, CD8+, Th2, Th17
1	16918454	G	A	coding, CD14+, CD19+, CD20+, CD3+ cord blood, CD3+, CD34+, CD4+, CD56+, CD8+, Th2, Th17
1	16918465	A	G	coding, CD14+, CD19+, CD20+, CD3+ cord blood, CD3+, CD34+, CD4+, CD56+, CD8+, Th2, Th17
1	16918468	T	C	coding, CD14+, CD19+, CD20+, CD3+ cord blood, CD3+, CD34+, CD4+, CD56+, CD8+, Th2, Th17
1	16918486	C	T	coding, CD14+, CD19+, CD20+, CD3+ cord blood, CD3+, CD34+, CD4+, CD56+, CD8+, Th2, Th17
1	169187033	C	G	CD34+, Th17
1	169200068	T	C	NA
1	169229855	A	G	CD14+, CD34+
1	16927369	C	T	CD20+
1	16927379	T	A	CD20+
1	16927391	T	C	CD20+
1	16927419	G	A	CD20+
1	169278710	A	C	CD14+, CD34+
1	16927903	T	C	CD20+
1	169279181	C	T	NA
1	16928002	C	G	CD20+
1	16929003	G	C	Th1, Th17
1	16931160	G	C	CD20+
1	169332528	A	G	Th2
1	169332572	C	G	Th2
1	169336914	G	C	CD14+, CD19+, CD20+, CD3+ cord blood, CD3+, CD34+, CD4+, CD56+, CD8+, Th2, Th17
1	169345868	A	G	coding
1	169347545	G	A	NA
1	169366516	G	A	coding
1	16938687	C	T	CD20+, CD3+ cord blood
1	16938734	C	A	CD20+, Th2
1	169388193	T	C	NA
1	16939173	C	T	CD14+, CD19+, CD20+, CD3+ cord blood, CD3+, CD34+, CD4+, CD56+, CD8+, Th1, Th17
1	16939264	C	A	CD19+, CD20+, CD3+ cord blood, CD3+, CD34+, CD4+, CD56+, CD8+, Th1
1	16939327	T	C	CD20+, CD3+, CD4+, CD8+, Th1
1	16939709	C	A	CD19+, CD20+, CD3+, CD34+, CD4+, CD56+, CD8+, Th1
1	16939857	C	T	CD14+, CD19+, CD20+, CD3+ cord blood, CD3+, CD34+, CD4+, CD56+, CD8+, Th1, Th2
1	16940011	C	T	CD14+, CD19+, CD20+, CD3+ cord blood, CD3+, CD34+, CD4+, CD56+, CD8+, Th1, Th2, Th17
1	16940139	C	G	CD14+, CD19+, CD20+, CD3+ cord blood, CD3+, CD34+, CD4+, CD56+, CD8+, Th1, Th2, Th17
1	16940190	G	A	CD14+, CD19+, CD20+, CD3+ cord blood, CD3+, CD34+, CD4+, CD56+, CD8+, Th1, Th2, Th17
1	16940287	C	T	CD14+, CD19+, CD20+, CD3+ cord blood, CD3+, CD34+, CD4+, CD56+, CD8+, Th1, Th2
1	16940453	C	T	CD14+, CD19+, CD20+, CD3+ cord blood, CD3+, CD34+, CD4+, CD8+, Th1, Th2
1	16943182	A	C	NA
1	169455361	C	T	CD14+, CD19+, CD20+, CD3+ cord blood, CD3+, CD34+, CD4+, CD56+, CD8+, Th1, Th2, Th17
1	16946336	G	A	Th1
1	16946407	T	G	NA
1	16946434	C	T	NA
1	16946437	C	T	NA
1	16946438	G	A,C	NA
1	16947692	C	T	CD14+, CD19+, CD20+, CD3+ cord blood, CD3+, CD34+, CD4+, CD56+, CD8+, Th1, Th2
1	16947711	G	A	CD14+, CD19+, CD20+, CD3+ cord blood, CD3+, CD34+, CD4+, CD56+, CD8+, Th1, Th2, Th17
1	16947725	C	T	CD14+, CD19+, CD20+, CD3+ cord blood, CD3+, CD34+, CD4+, CD56+, CD8+, Th1, Th2, Th17
1	16947734	T	C	CD14+, CD19+, CD20+, CD3+ cord blood, CD3+, CD34+, CD4+, CD56+, CD8+, Th1, Th2, Th17
1	16947735	G	A	CD14+, CD19+, CD20+, CD3+ cord blood, CD3+, CD34+, CD4+, CD56+, CD8+, Th1, Th2, Th17
1	16947751	G	C	CD14+, CD19+, CD20+, CD3+ cord blood, CD3+, CD34+, CD4+, CD56+, CD8+, Th1, Th2, Th17
1	16947753	G	T	CD14+, CD19+, CD20+, CD3+ cord blood, CD3+, CD34+, CD4+, CD56+, CD8+, Th1, Th2, Th17
1	16947915	T	C	CD19+, CD3+, CD4+, CD8+, Th1
1	16948509	C	T	NA
1	16948573	C	T	NA
1	169498414	G	A	CD20+
1	16950638	C	T	Th1
1	16950650	G	C	Th1
1	169511585	T	A	coding
1	16951652	C	G	CD14+, CD19+, CD20+, CD3+ cord blood, CD3+, CD34+, CD4+, CD56+, CD8+, Th1, Th2, Th17
1	16952260	T	C	NA
1	169524517	G	A	coding
1	16952920	G	A	NA
1	169563680	G	A	NA
1	16956467	A	T	NA
1	16956468	A	T	NA
1	16957956	G	A	NA
1	16958033	G	A	NA
1	16958063	C	T	NA
1	16958694	G	A	NA
1	169599265	C	T	NA
1	169659286	C	T	NA
1	169667970	G	C	NA
1	169677507	C	G	CD4+
1	16969246	G	A	NA
1	16969571	G	A	CD3+, CD8+
1	16969587	G	A	CD3+, CD8+
1	16969715	A	G	CD3+
1	169697268	A	G	coding
1	169698657	A	G	coding
1	16970707	C	G	CD19+, CD3+ cord blood, CD3+, CD34+, CD4+, CD56+, CD8+, Th1, Th2
1	16970720	T	C	CD19+, CD3+ cord blood, CD3+, CD34+, CD4+, CD56+, CD8+, Th1, Th2
1	16970727	G	A	CD19+, CD3+ cord blood, CD3+, CD34+, CD4+, CD56+, CD8+, Th1, Th2
1	16970822	C	A	CD19+, CD20+, CD3+ cord blood, CD3+, CD34+, CD4+, CD56+, CD8+, Th1, Th2
1	16970884	T	C	CD19+, CD20+, CD3+ cord blood, CD3+, CD34+, CD4+, CD56+, CD8+, Th1, Th2
1	16971048	G	T	CD14+, CD19+, CD20+, CD3+ cord blood, CD3+, CD34+, CD4+, CD56+, CD8+, Th1, Th2, Th17
1	16971077	A	G	CD14+, CD19+, CD20+, CD3+ cord blood, CD3+, CD34+, CD4+, CD56+, CD8+, Th1, Th2, Th17
1	16971078	A	C	CD14+, CD19+, CD20+, CD3+ cord blood, CD3+, CD34+, CD4+, CD56+, CD8+, Th1, Th2, Th17
1	16971092	G	A	CD14+, CD19+, CD20+, CD3+ cord blood, CD3+, CD34+, CD4+, CD56+, CD8+, Th1, Th2, Th17
1	16971106	C	T	CD14+, CD19+, CD20+, CD3+ cord blood, CD3+, CD34+, CD4+, CD56+, CD8+, Th1, Th2, Th17
1	16971132	C	G	CD14+, CD19+, CD20+, CD3+ cord blood, CD3+, CD34+, CD4+, CD56+, CD8+, Th1, Th2, Th17
1	16971804	A	T	CD19+, CD20+, CD3+ cord blood, CD4+, Th1
1	16973072	T	C	NA
1	16973155	C	G	NA
1	16973159	A	T	NA
1	16973184	G	A	NA
1	16973198	G	A	NA
[truncated: 48,005 more rows]

## Sheet: novel variants
CHROM	POS	REF	ALT	DHS
1	1000858	C	G	NA
1	100176440	C	T	coding
1	100178047	C	T	coding
1	100202717	G	A	CD34+
1	100274580	G	T	CD19+, CD20+, CD3+, CD4+, CD56+, CD8+, Th2
1	100504482	C	T	CD14+, CD19+, CD20+, CD3+ cord blood, CD3+, CD34+, CD4+, CD56+, CD8+, Th1, Th2, Th17
1	1005239	C	T	CD19+
1	1005502	C	T	CD14+, CD19+, CD8+, Th1
1	100818906	C	G	CD14+, CD19+, CD3+ cord blood, CD3+, CD34+, CD4+, CD56+, CD8+, Th2
1	100824823	A	G	CD14+
1	100824879	A	T	CD14+
1	101339057	T	C	NA
1	101362657	A	G	CD3+, CD4+, CD8+, Th2
1	101387324	A	G	coding
1	101441414	C	A	NA
1	101472232	A	A	Th2, Th17
1	101491311	G	C	CD14+, CD19+, CD20+, CD3+ cord blood, CD3+, CD34+, CD4+, CD56+, CD8+, Th1, Th2, Th17
1	101491670	G	A	CD14+, CD19+, CD20+, CD3+ cord blood, CD3+, CD34+, CD4+, CD56+, CD8+, Th2
1	101586381	C	A	Th2
1	101610803	C	T	CD19+
1	101642920	A	T	Th2
1	101644953	A	G	CD3+, CD4+, CD56+, Th2, Th17
1	101687375	A	T	NA
1	101703848	A	G	CD19+, CD3+ cord blood, CD3+, CD4+, CD8+, Th2
1	101706183	T	G	NA
1	101854940	A	C	CD34+, Th2, Th17
1	101901668	A	G	CD19+
1	10270300	G	C	CD14+, CD19+, CD20+, CD3+ cord blood, CD3+, CD4+, CD56+, CD8+, Th2, Th17
1	10270427	C	C	CD14+, CD19+, CD20+, CD3+ cord blood, CD3+, CD34+, CD4+, CD56+, CD8+, Th1, Th2, Th17
1	10339124	T	C	NA
1	1034647	C	T	CD3+, CD4+, CD8+, Th2, Th17
1	103468336	A	T	coding
1	1034782	A	A	CD3+, CD4+, CD8+, Th2, Th17
1	1034797	T	T	CD3+, CD4+, CD8+, Th2, Th17
1	103484304	C	C	NA
1	103488564	A	C	NA
1	1035031	G	C	CD3+, CD4+, CD8+, Th2, Th17
1	1035069	A	C	CD3+, CD4+, CD8+, Th2, Th17
1	1035245	G	C	CD3+, CD4+, Th2, Th17
1	103572034	C	C	CD34+
1	10403392	A	G	NA
1	104104744	T	G	CD14+, Th17
1	10437308	C	A	NA
1	10463668	G	A	NA
1	10463670	C	T	NA
1	10488372	T	T	CD14+, CD19+, CD20+, CD3+ cord blood, CD3+, CD34+, CD4+, CD56+, CD8+, Th1, Th2, Th17
1	10702811	C	G	NA
1	10707883	G	A	coding
1	10709259	G	G	NA
1	1073047	T	C	CD19+, CD3+, CD4+, CD56+, CD8+
1	10752739	C	T	CD19+, CD3+, CD56+, CD8+, Th1, Th2
1	107600907	G	G	NA
1	107682751	C	C	CD34+
1	107683176	G	T	NA
1	107739809	T	A	CD19+, CD34+
1	108320266	C	A	CD19+
1	108456863	A	A	CD14+
1	108479775	G	A	CD14+, CD3+, CD56+, CD8+, Th17
1	108586343	T	G	CD19+
1	108586531	G	A	CD14+, CD19+, CD34+
1	108686203	T	A	coding
1	109203210	C	A	CD14+
1	109204404	T	A	CD3+, CD8+
1	109221399	C	T	NA
1	109235225	C	T	coding, CD14+, CD19+, CD20+, CD3+ cord blood, CD3+, CD34+, CD4+, CD56+, CD8+, Th1, Th2, Th17
1	109235228	C	T	coding, CD14+, CD19+, CD20+, CD3+ cord blood, CD3+, CD34+, CD4+, CD56+, CD8+, Th1, Th2, Th17
1	109289948	G	G	CD14+, CD19+, CD20+, CD3+, CD34+, CD4+, CD56+, CD8+, Th2
1	109399923	A	G	NA
1	109419398	G	A	CD19+, CD20+, CD3+ cord blood, CD3+, CD34+, CD4+, CD56+, CD8+, Th2
1	109472770	A	G	NA
1	109505511	C	A	CD19+, CD3+ cord blood, CD3+, CD4+, CD56+, CD8+, Th17
1	109505936	T	G	CD14+, CD19+, CD20+, CD3+ cord blood, CD3+, CD34+, CD4+, CD56+, CD8+, Th1, Th2, Th17
1	109505942	G	A	CD14+, CD19+, CD20+, CD3+ cord blood, CD3+, CD34+, CD4+, CD56+, CD8+, Th1, Th2, Th17
1	109505947	A	A	CD14+, CD19+, CD20+, CD3+ cord blood, CD3+, CD34+, CD4+, CD56+, CD8+, Th1, Th2, Th17
1	109539392	T	A	NA
1	109617524	C	A	NA
1	109727550	C	T	CD14+
1	1098051	C	A	CD20+
1	109850033	C	T	CD20+
1	109870043	C	T	NA
1	109884692	T	T	coding
1	109969465	G	A	CD14+, CD19+, CD20+, CD3+ cord blood, CD3+, CD34+, CD4+, CD56+, CD8+, Th2, Th17
1	10999956	C	C	Th2, Th17
1	110135779	A	T	NA
1	110150091	G	G	CD14+
1	110198709	G	A	CD19+, CD20+, CD3+ cord blood, CD3+, CD34+, CD4+, CD56+, CD8+, Th1, Th2
1	11021142	G	A	CD14+, CD19+, CD20+, CD3+ cord blood, CD3+, CD34+, CD4+, CD56+, CD8+, Th1, Th2
1	110257508	G	C	NA
1	110319574	G	C	CD14+, CD19+, CD3+ cord blood, CD3+, CD34+, CD4+, CD56+, CD8+, Th1
1	110433038	C	C	CD14+
1	110435704	T	T	CD14+
1	110577225	T	T	CD14+, CD19+, CD20+, CD3+ cord blood, CD3+, CD34+, CD4+, CD56+, CD8+, Th1, Th2, Th17
1	110586218	G	T	NA
1	110753876	C	T	CD14+, CD19+, CD3+ cord blood, CD3+, CD34+, CD4+, CD56+, CD8+, Th1, Th2, Th17
1	110880575	T	A	CD19+, CD20+, CD3+ cord blood, CD3+, CD4+, CD56+, CD8+, Th2
1	110880853	G	C	CD14+, CD19+, CD20+, CD3+ cord blood, CD3+, CD34+, CD4+, CD56+, CD8+, Th2, Th17
1	110932897	C	A	CD20+
1	110952129	G	A	CD20+
1	111026472	C	G	NA
1	111031213	G	A	NA
1	111060369	C	C	coding
1	1111776	G	C	NA
1	1111780	G	A	NA
1	1111781	G	A	NA
1	1111784	A	A	NA
1	1111786	A	T	NA
1	111223156	G	G	CD34+
1	111223157	C	G	CD34+
1	11150522	T	C	NA
1	111506690	C	T	CD14+, CD19+, CD20+, CD3+ cord blood, CD3+, CD34+, CD4+, CD56+, CD8+, Th1, Th2, Th17
1	111755468	C	C	NA
1	111893810	C	A	NA
1	111893811	A	T	NA
1	111900216	T	A	NA
1	1119229	T	T	NA
1	1119234	T	A	NA
1	111929319	C	T	NA
1	11194334	C	A	NA
1	11194386	C	C	NA
1	111992593	T	T	CD19+, CD56+
1	112059254	A	T	CD19+, CD34+, Th2
1	11206768	C	C	coding
1	112108839	A	T	CD20+
1	112135817	T	T	CD19+, CD20+, CD3+ cord blood, CD3+, CD4+, CD56+, CD8+, Th1, Th2, Th17
1	112162552	G	T	CD14+, CD19+, CD3+, CD34+, CD4+, CD8+, Th1, Th2
1	112198861	T	T	CD20+
1	112255370	A	C	NA
1	112282173	A	G	CD14+, CD19+, CD20+, CD3+ cord blood, CD3+, CD34+, CD4+, CD56+, CD8+, Th1, Th2, Th17
1	112283038	G	G	CD19+, Th2
1	112297794	G	G	CD14+, CD19+, CD20+, CD3+ cord blood, CD3+, CD4+, CD56+, CD8+, Th1, Th2
1	112447514	G	T	Th2
1	112806359	T	T	CD34+
1	11293420	T	C	NA
1	11303077	A	G	NA
1	113119546	C	G	NA
1	113162684	G	T	CD14+, CD19+, CD3+ cord blood, CD3+, CD34+, CD4+, CD56+, CD8+, Th2
1	113163384	G	T	CD3+, CD4+, CD56+, CD8+, Th2
1	11322875	T	T	CD14+, CD19+, CD20+, CD3+ cord blood, CD3+, CD34+, CD4+, CD56+, CD8+, Th1, Th2, Th17
1	113235352	C	C	NA
1	113247788	A	G	CD14+, CD20+, CD3+, CD34+, CD4+, CD56+, CD8+, Th1, Th2, Th17
1	113256762	T	T	CD14+, CD19+, CD34+, CD4+
1	113261814	C	G	Th2
1	113266549	C	G	NA
1	113361891	A	C	CD14+, CD20+, CD34+, Th17
1	113392866	C	G	NA
1	113448277	C	G	CD20+
1	113466931	T	G	NA
1	113615326	A	G	CD14+, CD19+, CD20+, CD3+ cord blood, CD3+, CD34+, CD4+, CD56+, CD8+, Th1, Th2, Th17
1	113785207	G	C	CD20+
1	113785558	A	C	CD20+
1	113934287	C	C	NA
1	113934289	G	A	NA
1	113962629	T	C	NA
1	1140047	C	C	Th2
1	114092131	C	T	NA
1	1141939	C	A	coding, CD19+, CD3+ cord blood, CD3+, CD4+, CD56+, CD8+, Th1, Th2
1	114205881	C	C	CD14+
1	114447976	C	C	CD14+, CD19+, CD20+, CD3+ cord blood, CD3+, CD34+, CD4+, CD56+, CD8+, Th1, Th2, Th17
1	114472979	G	T	CD14+, CD19+, CD20+, CD3+ cord blood, CD3+, CD34+, CD4+, CD56+, CD8+, Th1, Th2
1	114491892	G	T	CD4+
1	114500799	C	A	coding
1	114517754	T	A	NA
1	114518149	C	T	NA
1	114665682	A	T	CD14+
1	115118373	C	T	NA
1	115124528	A	A	CD14+, CD19+, CD20+, CD3+ cord blood, CD3+, CD34+, CD4+, CD56+, CD8+, Th1, Th2, Th17
1	115218084	A	C	NA
1	115260011	G	C	NA
1	115300615	C	A	CD14+, CD19+, CD20+, CD3+ cord blood, CD3+, CD34+, CD4+, CD56+, CD8+, Th1, Th2, Th17
1	115316871	C	G	NA
1	115655575	T	T	CD14+, CD19+, CD3+ cord blood, CD3+, CD4+, CD56+, CD8+
1	115655584	C	C	CD14+, CD19+, CD3+ cord blood, CD3+, CD4+, CD56+, CD8+
1	116383281	C	C	NA
1	116383283	A	G	NA
1	116385296	C	G	NA
1	1166951	C	T	CD14+, CD19+, CD3+, CD34+, CD4+, CD8+, Th2
1	116722230	T	T	CD20+
1	116889899	A	T	CD3+, CD4+
1	116936564	G	T	CD20+
1	116961015	T	C	CD19+, CD20+, CD3+ cord blood, CD3+, CD34+, CD4+, CD56+, CD8+, Th2
1	117032069	G	A	NA
1	117046306	G	G	CD14+, CD3+ cord blood, CD3+, CD4+, CD56+, CD8+, Th17
1	117057687	C	C	CD14+, CD3+ cord blood, CD3+, CD34+, CD4+, CD56+, CD8+, Th2, Th17
1	117057963	T	T	CD14+, CD19+, CD3+ cord blood, CD3+, CD34+, CD4+, CD56+, CD8+, Th2, Th17
1	117100792	G	C	NA
1	117100796	G	A	NA
1	117100803	G	G	CD14+, CD19+
1	117207682	C	G	NA
1	117306057	G	A	CD3+, CD4+, CD8+, Th2, Th17
1	117306530	G	T	CD4+, Th2
1	117306650	A	T	CD3+, CD4+, CD56+, Th2
1	117321028	C	G	Th2
1	117529892	G	G	CD3+, CD4+, CD8+, Th17
1	117551901	T	G	CD14+, CD3+, CD34+, CD4+, Th1, Th17
1	117620622	G	T	coding
1	117656020	G	T	coding
1	117827357	G	A	CD20+, CD34+
1	11796017	C	C	CD14+, CD19+, CD20+, CD3+ cord blood, CD3+, CD34+, CD4+, CD56+, CD8+, Th1, Th2, Th17
1	118148321	G	T	CD14+, CD19+, CD20+, CD3+ cord blood, CD3+, CD34+, CD4+, CD56+, CD8+, Th1, Th2, Th17
1	118150219	A	G	CD19+, CD3+ cord blood, CD3+, CD34+, CD4+, CD56+, CD8+, Th2, Th17
1	118165646	C	G	coding
1	118170230	C	T	NA
1	118203116	C	A	Th2, Th17
1	11828120	T	C	NA
1	11844358	G	C	coding
1	11848014	T	T	coding
1	118501941	T	T	coding
1	1186406	G	T	CD19+, CD3+ cord blood, CD3+, CD4+, CD56+, CD8+, Th1, Th2, Th17
1	11865965	A	C	CD14+, CD19+, CD20+, CD3+ cord blood, CD3+, CD34+, CD4+, CD56+, CD8+, Th1, Th2, Th17
1	118679248	C	A	CD34+, Th17
1	11879583	C	A	coding
1	11889149	C	A	NA
1	11905734	C	A	CD3+
1	119503487	T	A	CD20+
1	119551471	C	A	CD19+, CD20+, CD34+, CD56+, Th1, Th17
1	11968246	C	A	CD14+, CD19+, CD20+, CD3+ cord blood, CD3+, CD34+, CD4+, CD56+, CD8+, Th2, Th17
1	11968262	T	A	CD14+, CD19+, CD20+, CD3+ cord blood, CD3+, CD34+, CD4+, CD56+, CD8+, Th2, Th17
1	11968269	A	A	CD14+, CD19+, CD20+, CD3+ cord blood, CD3+, CD34+, CD4+, CD56+, CD8+, Th2, Th17
1	11968272	G	A	CD14+, CD19+, CD20+, CD3+ cord blood, CD3+, CD34+, CD4+, CD56+, CD8+, Th2, Th17
1	11986539	G	A	CD14+, CD19+, CD20+, CD3+ cord blood, CD3+, CD34+, CD4+, CD56+, CD8+, Th1, Th2, Th17
1	119929227	C	A	NA
1	120010776	A	A	NA
1	120010782	A	A	NA
1	120280049	C	A	CD20+, CD34+
1	120311654	G	A	CD20+
1	120437608	C	A	coding
1	12044984	T	A	CD20+
1	120561982	C	G	CD14+
1	120562063	C	A	CD14+
1	120612014	C	A	coding, CD14+, CD19+, CD3+ cord blood, CD3+, CD34+, CD4+, CD56+, CD8+, Th1, Th2
1	120630724	A	T	CD14+, CD3+, CD34+, CD4+, CD56+, CD8+, Th1, Th17
1	12107302	A	A	CD3+, CD56+, Th1, Th2, Th17
1	121260953	G	A	CD19+, CD3+, CD4+, CD56+, CD8+, Th2, Th17
1	121310035	T	G	NA
1	12148218	C	A	CD3+ cord blood, CD3+, CD34+, CD4+, CD56+, CD8+, Th1, Th2, Th17
1	12203089	T	A	CD14+
1	12218377	G	A	NA
1	12222055	G	G	CD14+, CD19+, CD3+ cord blood, CD3+, CD34+, CD4+, CD56+, CD8+, Th1, Th2, Th17
1	12257020	T	A	CD14+
1	1227237	G	G	CD19+, Th2
1	12320683	T	T	NA
1	12332241	C	T	Th2, Th17
1	12335969	C	T	coding
1	12337893	A	T	coding
1	12445382	G	G	coding, CD3+, CD4+, Th1, Th2, Th17
1	12493615	T	T	CD20+
1	12533755	A	C	CD3+
1	12538709	T	G	CD20+, CD3+, CD34+, CD4+, Th2
1	1263903	G	G	NA
1	1264179	G	G	NA
1	1264206	G	G	NA
1	1264797	A	G	NA
1	1269452	C	G	coding
1	12719169	C	G	CD14+, CD19+, CD20+, CD3+ cord blood, CD3+, CD34+, CD4+, CD56+, CD8+, Th1
1	12721738	G	G	NA
1	1288593	A	G	CD3+ cord blood
1	12898555	T	G	NA
1	12907277	C	T	coding
1	1310953	C	G	CD14+, CD19+, CD20+, CD3+ cord blood, CD3+, CD34+, CD4+, CD56+, CD8+, Th1, Th2, Th17
1	13183468	G	T	coding
1	1335421	G	A	CD19+, CD3+, CD4+, CD8+, Th1, Th2
1	1335986	C	A	NA
1	1370481	C	T	CD19+, Th1
1	13820730	G	C	CD34+
1	1385992	T	G	NA
1	1406802	C	G	CD19+, CD3+, CD4+, CD56+, CD8+, Th1, Th2
1	14095804	A	G	CD14+
1	142653628	G	G	NA
1	142653749	G	A	NA
1	143187400	C	A	NA
1	143187433	G	T	NA
1	143187435	C	C	NA
1	143210293	T	C	NA
1	143210383	C	T	NA
1	143210384	T	A	NA
1	143239319	C	A	NA
1	143424082	G	T	NA
1	143544006	T	C	Th2
1	143544020	A	T	Th2
1	143663637	T	T	NA
1	143879873	G	A	CD14+
1	143879889	G	G	CD14+
1	143913352	C	G	CD14+, CD19+, CD20+, CD3+ cord blood, CD3+, CD34+, CD4+, CD56+, CD8+, Th1, Th2, Th17
1	143991238	A	T	CD14+
1	144009584	G	C	NA
1	144009761	G	C	CD14+, CD20+
1	144009966	A	T	CD19+, CD20+, Th17
1	144012839	G	C	CD14+
1	1440515	T	A	CD14+, CD19+, CD3+, CD4+, CD8+
1	144534318	A	A	CD14+, CD19+, CD20+, CD3+ cord blood, CD3+, CD34+, CD4+, CD56+, CD8+, Th1, Th2, Th17
1	144594092	T	C	NA
1	144594454	G	A	Th1, Th17
1	144816621	A	G	coding
1	144854106	G	G	NA
1	144857635	G	G	coding
1	144859704	T	G	NA
1	144865954	G	G	NA
1	144873862	T	G	NA
1	144921500	G	G	NA
1	144922207	T	T	coding
1	144924016	C	C	CD20+
1	144927463	C	A	CD14+, Th17
1	144932146	T	C	CD14+, CD19+, CD20+, CD3+ cord blood, CD3+, CD34+, CD4+, CD56+, CD8+, Th1, Th2, Th17
1	144932990	A	C	CD20+, CD4+, CD8+
1	144935453	T	A	CD19+, CD3+ cord blood, CD3+, CD4+, CD56+, CD8+, Th1, Th17
1	144935618	T	C	CD3+, CD4+, CD56+, CD8+, Th17
1	144986483	T	A	NA
1	144998865	A	A	CD14+, CD19+, CD3+ cord blood, CD4+
1	144998919	G	G	CD14+, CD19+, CD3+ cord blood
1	144999151	G	T	CD14+, CD19+, CD3+
1	145009633	T	T	CD14+, CD20+, CD3+, CD34+, CD4+, CD56+
1	145009655	C	T	CD14+, CD20+, CD3+, CD34+, CD4+, CD56+
1	145015124	A	C	CD19+, CD34+, Th2, Th17
1	145021375	A	C	CD14+
1	145033441	C	T	Th17
1	145039769	C	G	CD14+, CD19+, CD20+, CD3+ cord blood, CD3+, CD34+, CD4+, CD56+, CD8+, Th1, Th2, Th17
1	145043159	G	A	CD14+, Th2, Th17
1	145043192	C	T	CD14+, Th2, Th17
1	145043279	C	G	Th2, Th17
1	145058483	G	A	NA
1	145062530	C	A	CD3+
1	145075004	T	C	Th1
1	145092849	T	A	CD20+
1	145092930	T	T	CD20+
1	145096092	G	C	NA
1	145114221	C	T	CD14+, CD4+, Th17
1	145114356	C	T	CD14+, CD4+, CD8+
1	145114498	A	A	CD14+, CD4+
1	145114672	C	A	CD14+, CD19+, CD3+ cord blood, CD4+, CD56+, CD8+
1	145114702	C	A	CD14+, CD3+ cord blood, CD3+, CD4+, CD56+
1	145114754	A	A	CD14+, CD3+ cord blood, CD3+, CD4+, CD56+
1	145114782	G	G	CD14+, CD3+ cord blood, CD3+, CD4+, CD56+
1	145116411	A	A	NA
1	145119770	C	A	CD14+, Th17
1	145128753	C	A	Th2, Th17
1	145130245	T	A	CD19+, CD56+, CD8+, Th17
1	145139940	C	A	CD14+, CD4+, CD56+, Th1, Th2
1	145254440	G	A	CD14+, CD20+, CD3+ cord blood, CD3+, CD34+, CD4+, CD56+, CD8+
1	145290898	G	A	Th2
1	145291369	G	A	NA
1	145292340	C	A	CD3+
1	145292349	T	A	CD3+
1	145296388	C	A	coding
1	145368456	G	A	coding
1	145382104	G	A	CD3+, CD4+
1	145382716	A	A	CD14+, CD19+, CD20+, CD3+ cord blood, CD3+, CD34+, CD4+, CD56+, CD8+, Th1, Th2, Th17
1	145382802	T	A	CD14+, CD19+, CD20+, CD3+ cord blood, CD3+, CD34+, CD4+, CD56+, CD8+, Th1, Th2, Th17
1	145382807	A	T	CD14+, CD19+, CD20+, CD3+ cord blood, CD3+, CD34+, CD4+, CD56+, CD8+, Th1, Th2, Th17
1	145382813	T	T	CD14+, CD19+, CD20+, CD3+ cord blood, CD3+, CD34+, CD4+, CD56+, CD8+, Th1, Th2, Th17
1	145397048	G	T	CD14+, CD19+, CD20+, CD3+ cord blood, CD3+, CD34+, CD4+, CD56+, CD8+, Th2, Th17
1	145399033	A	T	CD19+, CD20+, CD3+ cord blood, CD3+, CD34+, CD4+, CD56+, CD8+, Th2, Th17
1	145416269	T	T	NA
1	145473837	A	T	coding
1	145541773	T	T	NA
1	145558189	C	T	NA
1	145581072	C	T	NA
1	145581224	C	T	coding
1	145648051	A	T	NA
1	145688487	A	T	NA
1	145746962	A	T	NA
1	1458832	G	T	NA
1	146013544	C	T	NA
1	146370145	A	C	CD19+
1	146491920	C	C	NA
1	146491925	A	T	NA
1	146491928	A	G	NA
1	146515886	T	T	NA
1	146518406	G	C	CD19+, Th2, Th17
1	146556218	C	C	CD14+, CD19+, CD20+, CD3+ cord blood, CD3+, CD34+, CD4+, CD56+, CD8+, Th1, Th2, Th17
1	146714730	C	C	CD14+, CD19+, CD20+, CD3+ cord blood, CD3+, CD34+, CD4+, CD56+, CD8+, Th1, Th2, Th17
1	146987418	G	G	CD20+, CD3+, CD34+, CD4+, CD8+, Th2
1	147072726	T	T	CD14+
1	147086206	G	T	NA
1	147092353	C	G	coding
1	147230992	C	G	coding
1	147400576	G	A	CD14+, CD19+, CD20+, CD3+ cord blood, CD3+, CD34+, CD4+, CD56+, CD8+, Th1, Th2, Th17
1	147735443	T	A	CD14+, CD19+, CD20+, CD3+ cord blood, CD3+, CD34+, CD4+, CD56+, CD8+, Th1, Th2, Th17
1	147775579	G	A	CD19+, CD3+ cord blood, CD34+
1	147790856	C	A	CD14+, CD19+, CD3+ cord blood, CD3+, CD34+, CD4+, CD56+, CD8+, Th1, Th2, Th17
1	147806553	A	A	CD14+, CD19+, CD20+, CD3+ cord blood, CD3+, CD34+, CD4+, CD56+, CD8+, Th2, Th17
1	147825938	C	A	CD34+
1	147994135	T	A	CD14+, CD19+, CD20+, CD3+ cord blood, CD3+, CD34+, CD4+, CD56+, CD8+, Th17
1	148009510	G	A	NA
1	148176386	G	A	CD14+, CD19+, CD20+, CD3+ cord blood, CD3+, CD34+, CD4+, CD56+, CD8+, Th1, Th2
1	148241062	A	T	CD14+, CD19+, CD20+, CD3+ cord blood, CD3+, CD34+, CD4+, CD56+, CD8+, Th2, Th17
1	148241063	C	C	CD14+, CD19+, CD20+, CD3+ cord blood, CD3+, CD34+, CD4+, CD56+, CD8+, Th2, Th17
1	148241371	T	C	CD3+ cord blood, CD34+, CD8+, Th2
1	148241454	T	C	CD14+, CD19+, CD20+, CD3+ cord blood, CD3+, CD34+, CD4+, CD56+, CD8+, Th2, Th17
1	148241981	A	C	CD14+, CD19+, CD3+, CD34+, CD4+, CD56+, CD8+, Th2, Th17
1	148248104	T	C	CD14+, CD19+, CD20+, CD3+ cord blood, CD3+, CD34+, CD4+, CD56+, CD8+, Th2
1	148248171	C	C	CD14+, CD19+, CD20+, CD3+ cord blood, CD3+, CD34+, CD4+, CD56+, CD8+, Th2
1	148248192	C	C	CD14+, CD19+, CD20+, CD3+ cord blood, CD3+, CD34+, CD4+, CD56+, CD8+, Th2
1	148346633	A	C	coding
1	148556002	G	C	CD19+, CD20+, CD3+ cord blood, CD3+, CD34+, CD4+, CD56+, CD8+, Th1, Th2, Th17
1	148556007	G	C	CD19+, CD20+, CD3+ cord blood, CD3+, CD34+, CD4+, CD56+, CD8+, Th1, Th2, Th17
1	148556646	G	C	CD19+, CD3+, CD4+, CD8+, Th1, Th2
1	148928116	G	A	CD20+
1	148928119	T	A	CD20+
1	148928124	C	A	CD20+
1	148928155	C	A	CD20+
1	148930914	G	A	CD20+
1	148930932	A	G	CD20+
1	148930937	G	A	CD20+
1	148932843	G	G	NA
1	148951216	G	C	NA
1	149038883	G	C	NA
1	149204517	G	C	CD19+, CD3+ cord blood, CD3+, CD34+, CD4+, CD56+, CD8+, Th2, Th17
1	149205524	A	C	CD3+
1	149205913	G	C	NA
1	149214814	C	C	CD14+, CD19+, CD3+ cord blood, CD3+, CD34+, CD56+, CD8+, Th2
1	149214817	G	C	CD14+, CD19+, CD3+ cord blood, CD3+, CD34+, CD56+, CD8+, Th2
1	149214826	C	G	CD14+, CD19+, CD3+ cord blood, CD3+, CD34+, CD56+, CD8+, Th2
1	149214830	C	A	CD14+, CD19+, CD3+ cord blood, CD3+, CD34+, CD56+, CD8+, Th2
1	149214832	C	G	CD14+, CD19+, CD3+ cord blood, CD3+, CD34+, CD56+, CD8+, Th2
1	149214833	A	A	CD14+, CD19+, CD3+ cord blood, CD3+, CD34+, CD56+, CD8+, Th2
1	149222683	C	A	CD14+, CD3+ cord blood, CD3+, CD34+, CD4+, CD56+, CD8+
1	149223063	G	C	CD14+, CD19+, CD3+, CD4+, CD56+, CD8+, Th17
1	149223065	T	T	CD14+, CD19+, CD3+, CD4+, CD56+, CD8+, Th17
1	149223066	G	C	CD14+, CD19+, CD3+, CD4+, CD56+, CD8+, Th17
1	149223145	G	C	CD14+, CD19+, CD3+ cord blood, CD3+, CD4+, CD56+, CD8+, Th2, Th17
1	149223146	A	C	CD14+, CD19+, CD3+ cord blood, CD3+, CD4+, CD56+, CD8+, Th2, Th17
1	149223190	G	T	CD14+, CD19+, CD3+ cord blood, CD3+, CD4+, CD56+, CD8+, Th2, Th17
1	149223192	C	T	CD14+, CD19+, CD3+ cord blood, CD3+, CD4+, CD56+, CD8+, Th2, Th17
1	149223571	A	A	CD14+, CD19+, CD3+ cord blood, CD3+, CD34+, CD4+, CD56+, CD8+, Th1, Th2, Th17
1	149223575	C	G	CD14+, CD19+, CD3+ cord blood, CD3+, CD34+, CD4+, CD56+, CD8+, Th1, Th2, Th17
1	149223577	C	C	CD14+, CD19+, CD3+ cord blood, CD3+, CD34+, CD4+, CD56+, CD8+, Th1, Th2, Th17
1	149223892	T	A	CD14+, CD19+, CD20+, CD3+ cord blood, CD3+, CD34+, CD4+, CD56+, CD8+, Th1, Th2, Th17
1	149223989	T	C	CD14+, CD19+, CD20+, CD3+ cord blood, CD3+, CD34+, CD4+, CD56+, CD8+, Th1, Th2, Th17
1	149224014	A	C	CD14+, CD19+, CD20+, CD3+ cord blood, CD3+, CD34+, CD4+, CD56+, CD8+, Th1, Th2, Th17
1	149224098	A	A	CD14+, CD19+, CD20+, CD3+ cord blood, CD3+, CD34+, CD4+, CD56+, CD8+, Th1, Th2, Th17
1	149224224	G	T	CD14+, CD19+, CD20+, CD3+ cord blood, CD3+, CD34+, CD4+, CD56+, CD8+, Th2, Th17
1	149224246	A	G	CD14+, CD19+, CD20+, CD3+ cord blood, CD3+, CD34+, CD4+, CD56+, CD8+, Th2, Th17
1	149224549	C	A	CD14+, CD19+, CD20+, CD3+ cord blood, CD3+, CD34+, CD4+, CD56+, CD8+, Th1, Th2, Th17
1	149224576	C	G	CD14+, CD19+, CD20+, CD3+ cord blood, CD3+, CD34+, CD4+, CD56+, CD8+, Th1, Th2, Th17
1	149224625	T	G	CD14+, CD19+, CD20+, CD3+ cord blood, CD3+, CD34+, CD4+, CD56+, CD8+, Th1, Th2, Th17
1	149285818	C	G	CD3+, CD34+
1	149287051	C	T	CD14+, CD19+, CD20+, CD3+, CD4+, CD8+, Th1, Th2
1	149287316	G	T	CD19+, Th2
1	149294673	A	T	CD14+, CD19+, CD20+, CD3+ cord blood, CD3+, CD34+, CD4+, CD8+, Th1, Th2, Th17
1	149294676	G	A	CD14+, CD19+, CD20+, CD3+ cord blood, CD3+, CD34+, CD4+, CD8+, Th1, Th2, Th17
1	149294703	T	T	CD14+, CD19+, CD20+, CD3+ cord blood, CD3+, CD34+, CD4+, CD56+, CD8+, Th1, Th2, Th17
1	149294706	G	T	CD14+, CD19+, CD20+, CD3+ cord blood, CD3+, CD34+, CD4+, CD56+, CD8+, Th1, Th2, Th17
1	149294718	A	A	CD14+, CD19+, CD20+, CD3+ cord blood, CD3+, CD34+, CD4+, CD56+, CD8+, Th1, Th2, Th17
1	149294733	G	T	CD14+, CD19+, CD20+, CD3+ cord blood, CD3+, CD34+, CD4+, CD56+, CD8+, Th1, Th2, Th17
1	149294754	T	T	CD14+, CD19+, CD20+, CD3+ cord blood, CD3+, CD34+, CD4+, CD56+, CD8+, Th1, Th2, Th17
1	149298526	A	C	CD14+, CD19+, CD20+, CD3+ cord blood, CD3+, CD34+, CD4+, CD56+, Th1, Th2
1	149298550	A	G	CD14+, CD19+, CD20+, CD3+ cord blood, CD3+, CD34+, CD4+, CD56+, Th1, Th2
1	149298646	G	C	CD14+, CD19+, CD20+, CD3+ cord blood, CD3+, CD34+, CD4+, CD56+, CD8+, Th1, Th2, Th17
1	149326472	G	T	Th1
1	149326495	C	T	Th1
1	149326510	C	T	Th1, Th2
1	149680207	T	G	CD14+, CD19+, CD20+, CD3+ cord blood, CD3+, CD34+, CD4+, CD56+, CD8+, Th2, Th17
1	149680211	A	T	CD14+, CD19+, CD20+, CD3+ cord blood, CD3+, CD34+, CD4+, CD56+, CD8+, Th2, Th17
1	149680212	T	T	CD14+, CD19+, CD20+, CD3+ cord blood, CD3+, CD34+, CD4+, CD56+, CD8+, Th2, Th17
1	149680217	A	G	CD14+, CD19+, CD20+, CD3+ cord blood, CD3+, CD34+, CD4+, CD56+, CD8+, Th2, Th17
1	149680220	G	A	CD14+, CD19+, CD20+, CD3+ cord blood, CD3+, CD34+, CD4+, CD56+, CD8+, Th2, Th17
1	149684132	C	A	CD14+, CD19+, CD20+, CD3+, CD34+, CD4+, CD56+, Th2
1	149684173	C	C	CD14+, CD19+, CD20+, CD3+, CD34+, CD4+, CD56+, Th2
1	149684175	T	C	CD14+, CD19+, CD20+, CD3+, CD34+, CD4+, CD56+, Th2
1	149684178	A	C	CD14+, CD19+, CD20+, CD3+, CD34+, CD4+, CD56+, Th2
1	149684236	C	A	CD14+, CD19+, CD20+, CD3+ cord blood, CD3+, CD34+, CD4+, CD56+, CD8+, Th1, Th2
1	149711843	A	A	CD3+, CD34+, CD4+, Th2
1	149711844	A	C	CD3+, CD34+, CD4+, Th2
1	149747180	C	C	NA
1	149747183	G	C	NA
1	149857386	T	C	CD14+, CD19+, CD20+, CD3+ cord blood, CD3+, CD34+, CD4+, CD56+, CD8+, Th2, Th17
1	149858360	T	C	CD14+, CD19+, CD20+, CD3+ cord blood, CD3+, CD34+, CD4+, CD56+, CD8+, Th1, Th2, Th17
1	149882242	C	C	coding
1	149905400	G	C	coding
1	149908449	A	G	CD20+
1	149921460	C	A	NA
1	150141345	C	A	CD14+, CD19+, CD20+, CD3+ cord blood, CD3+, CD34+, CD4+, CD56+, CD8+
1	150159160	G	C	CD14+, CD19+, CD34+, CD4+, CD56+, CD8+
1	150232565	G	A	coding
1	150253805	C	A	CD14+, CD19+, CD20+, CD3+ cord blood, CD3+, CD34+, CD4+, CD56+, CD8+, Th17
1	150266787	A	A	coding, CD4+
1	150337158	A	A	CD14+, CD19+, CD20+, CD3+ cord blood, CD3+, CD34+, CD4+, CD56+, CD8+, Th1, Th2, Th17
1	150483016	A	T	NA
1	150536810	C	T	CD3+, CD4+, CD8+, Th17
1	150849424	C	C	CD14+, CD19+, CD20+, CD3+ cord blood, CD3+, CD34+, CD4+, CD56+, CD8+, Th2, Th17
1	150898423	T	T	CD19+, CD3+ cord blood, CD3+, CD4+, CD56+, CD8+, Th2
1	150936487	A	T	coding
1	150951574	T	A	NA
1	151026717	T	G	NA
1	151029371	T	G	CD3+, CD4+
1	151042671	G	G	NA
1	151042675	G	C	NA
1	151107750	C	G	coding
1	151234679	C	G	coding
1	151265376	G	A	coding, CD56+
1	151337645	G	G	NA
1	151338741	C	A	NA
1	151342348	C	C	coding
1	151384044	T	C	NA
1	151430650	G	A	CD14+, CD19+, CD20+, CD3+ cord blood, CD3+, CD34+, CD4+, CD56+, CD8+, Th2, Th17
1	151482638	A	T	CD20+
1	151547316	G	T	NA
1	151558199	G	G	NA
1	151667248	C	C	NA
1	151682921	G	G	NA
1	151685754	C	C	CD20+
1	151688013	C	T	NA
1	151736063	G	G	CD14+, CD19+, CD20+, CD3+ cord blood, CD3+, CD34+, CD4+, CD56+, CD8+, Th1, Th2, Th17
1	151740638	C	A	coding
1	151820959	C	A	CD34+
1	151881871	G	A	coding, CD14+, CD19+, CD20+, CD3+ cord blood, CD3+, CD34+, CD4+, CD56+, CD8+, Th1, Th2, Th17
1	151891884	G	G	NA
1	151913229	A	G	CD14+
1	152009180	T	G	CD14+, CD19+, CD34+, CD4+, CD8+, Th2
1	152009184	C	G	CD14+, CD19+, CD34+, CD4+, CD8+, Th2
1	152023799	C	G	NA
1	152051962	G	T	NA
1	152052703	T	T	NA
1	152193234	G	T	coding
1	152281422	A	T	coding
1	152432566	C	A	CD14+, CD19+, CD3+ cord blood, CD3+, CD34+, CD4+, CD56+, CD8+
1	152734027	G	A	NA
1	152734359	C	T	NA
1	152883810	C	A	coding
1	152884050	G	T	NA
1	153084981	C	A	NA
1	153482435	C	C	CD14+, CD19+, CD20+, CD3+ cord blood, CD3+, CD34+, CD4+, CD56+, CD8+, Th1, Th2, Th17
1	153526206	C	A	CD14+
1	153603070	G	G	coding
1	153606173	T	A	CD19+, CD20+, CD3+ cord blood, CD3+, CD4+, CD56+, CD8+, Th2
1	153617973	A	A	CD3+
1	153617980	A	A	CD3+
1	153635627	A	C	NA
1	153643873	T	G	CD14+, CD19+, CD20+, CD3+ cord blood, CD3+, CD34+, CD4+, CD56+, CD8+, Th2, Th17
1	153700186	T	T	CD14+, CD19+, CD20+, CD3+ cord blood, CD3+, CD34+, CD4+, CD56+, CD8+, Th1, Th2, Th17
1	153763894	G	T	CD14+, CD19+, CD34+, Th2
1	153768073	G	G	NA
1	153782032	G	G	NA
1	15386573	T	A	NA
1	153895816	T	A	CD14+, CD19+, CD20+, CD3+ cord blood, CD3+, CD34+, CD4+, CD56+, CD8+, Th1, Th2, Th17
1	153895885	C	A	CD14+, CD19+, CD20+, CD3+ cord blood, CD3+, CD34+, CD4+, CD56+, CD8+, Th1, Th2, Th17
1	153896262	G	A	CD20+, CD3+, CD4+, CD56+, CD8+, Th2
1	153927251	A	A	NA
1	15392832	T	A	CD56+, CD8+
1	15392836	G	A	CD56+, CD8+
1	153935277	A	A	CD14+
1	153939018	A	A	CD14+
1	153959470	G	A	CD14+, CD19+, CD20+, CD3+ cord blood, CD3+, CD34+, CD4+, CD56+, CD8+, Th1, Th2, Th17
1	154112388	A	A	coding
1	154158892	G	A	CD14+, CD3+, CD34+, CD4+, CD8+, Th2
1	15417079	G	A	CD20+, CD34+
1	154247567	A	A	NA
1	15427015	G	A	CD14+, CD19+, CD20+, CD3+, CD34+, CD4+, CD56+, CD8+, Th1, Th17
1	154296967	C	A	NA
1	154313298	G	A	NA
1	154319011	G	A	CD14+
1	154359422	T	A	CD3+ cord blood, CD3+, CD4+, CD56+, CD8+, Th2
1	154378889	G	C	CD14+
1	154520113	T	C	NA
1	154525197	C	C	NA
1	154600394	T	C	CD14+, CD19+, CD3+, CD4+, CD56+, CD8+, Th2
1	154600401	A	C	CD14+, CD19+, CD20+, CD3+ cord blood, CD3+, CD34+, CD4+, CD56+, CD8+, Th1, Th2, Th17
1	154600405	T	C	CD14+, CD19+, CD20+, CD3+ cord blood, CD3+, CD34+, CD4+, CD56+, CD8+, Th1, Th2, Th17
1	154600411	A	C	CD14+, CD19+, CD20+, CD3+ cord blood, CD3+, CD34+, CD4+, CD56+, CD8+, Th1, Th2, Th17
1	154600414	A	C	CD14+, CD19+, CD20+, CD3+ cord blood, CD3+, CD34+, CD4+, CD56+, CD8+, Th1, Th2, Th17
1	154687626	G	G	CD14+
1	154692176	G	A	CD14+
1	154694384	G	G	CD14+
1	154701569	C	G	NA
1	154801384	G	G	NA
1	154842722	G	C	CD14+, CD19+, CD20+, CD3+ cord blood, CD3+, CD34+, CD4+, CD56+, CD8+, Th1, Th2, Th17
1	154908888	G	T	CD19+, CD20+, CD3+ cord blood, CD3+, CD4+, CD56+, CD8+
1	154916684	T	G	CD19+, CD3+ cord blood, CD34+, CD4+, CD56+
1	154930314	G	T	NA
1	154946530	C	C	CD14+, CD19+, CD3+ cord blood, CD3+, CD34+, CD4+, CD56+, CD8+, Th1, Th2
1	154965409	G	C	coding
1	155005669	G	C	coding
1	155036751	G	C	CD3+, CD34+, CD4+, CD56+, CD8+, Th1
1	155053972	G	C	CD19+, CD3+
1	155079873	A	C	CD20+
1	155099945	T	C	CD20+, Th2
1	15511172	C	A	CD20+
1	155112948	G	A	CD14+, CD19+, CD20+, CD3+ cord blood, CD3+, CD34+, CD4+, CD56+, CD8+, Th1, Th2, Th17
1	155169678	C	A	NA
1	155179200	T	A	CD19+, CD3+, Th2
1	155211486	T	A	NA
1	155252157	T	A	NA
1	155257602	G	A	coding
1	155294936	G	T	coding
1	155403008	C	T	NA
1	155403345	A	T	NA
1	155403690	G	T	NA
1	155449602	T	T	coding
1	155469231	C	T	CD14+
1	155658956	T	T	CD14+, CD19+, CD20+, CD3+, CD34+, CD4+, CD56+, CD8+, Th1, Th2
1	155723121	C	T	coding
1	15572801	A	T	CD14+
1	155747437	C	T	coding
1	155829087	C	T	CD14+, CD19+, CD20+, CD3+ cord blood, CD3+, CD34+, CD4+, CD56+, CD8+, Th2, Th17
1	155854226	G	T	CD20+
1	155869980	C	T	NA
1	155879732	C	T	CD14+, CD34+
1	155879734	G	T	CD14+, CD34+
1	155915849	G	T	CD19+, Th2
1	155916973	G	T	NA
1	155931873	C	T	CD14+
1	155934707	G	C	NA
1	155990927	G	C	CD19+, CD3+, CD4+, CD56+, CD8+, Th2
1	156014967	G	G	NA
1	156024424	C	G	CD14+, CD19+, CD20+, CD3+ cord blood, CD3+, CD34+, CD4+, CD56+, CD8+, Th1, Th2, Th17
1	156041817	C	T	NA
1	156067689	C	T	CD19+
1	156073174	G	T	NA
1	156076057	A	T	CD14+, CD19+, CD20+, CD3+ cord blood, CD3+, CD34+, CD4+, CD56+, CD8+, Th2
1	156085888	T	T	CD20+
1	156193109	A	T	Th2
1	156252314	G	T	CD14+, CD19+, CD20+, CD3+ cord blood, CD3+, CD34+, CD4+, CD56+, CD8+, Th1, Th2, Th17
1	156264603	T	T	coding
1	156265518	G	T	CD14+, CD19+, CD20+, CD3+ cord blood, CD3+, CD34+, CD4+, CD56+, CD8+, Th1, Th17
1	156351130	C	T	NA
1	156368394	T	T	CD14+
1	156391553	G	A	CD14+, CD19+, CD20+, CD3+ cord blood, CD3+, CD34+, CD4+, CD56+, CD8+, Th1, Th2, Th17
1	156452198	T	A	NA
1	156457800	C	A	CD14+, CD19+, CD56+, Th1
1	156474405	A	A	CD19+, CD3+ cord blood, CD3+, CD34+, CD4+, CD56+, CD8+, Th2, Th17
1	156474940	A	A	CD14+, CD19+, CD20+, CD3+ cord blood, CD3+, CD34+, CD4+, CD56+, CD8+, Th1, Th2, Th17
1	156474944	G	A	CD14+, CD19+, CD20+, CD3+ cord blood, CD3+, CD34+, CD4+, CD56+, CD8+, Th1, Th2, Th17
1	156474950	T	A	CD14+, CD19+, CD20+, CD3+ cord blood, CD3+, CD34+, CD4+, CD56+, CD8+, Th1, Th2, Th17
1	156475744	A	A	CD19+, CD3+
1	156613771	G	A	CD34+, Th1, Th2, Th17
1	156676361	G	A	CD3+, CD4+, CD8+, Th1
1	156708463	T	A	coding
1	156718213	C	A	CD14+, CD3+, CD4+
1	156722234	C	A	CD20+, CD4+
1	156761449	G	A	NA
1	156783528	T	A	Th2
1	156829983	G	A	CD3+, CD4+, CD8+, Th1, Th2
1	156875131	C	A	coding
1	156877240	G	T	CD14+, CD34+
1	156894650	T	C	NA
1	156896284	A	A	CD14+, CD34+, Th1, Th17
1	156904638	A	A	NA
1	157015024	A	A	CD14+
1	157108240	G	A	CD14+, CD19+, CD20+, CD3+ cord blood, CD3+, CD34+, CD4+, CD56+, CD8+, Th1, Th2, Th17
1	157281083	G	A	CD20+, CD34+
1	15738530	C	A	CD14+, CD3+, CD56+, CD8+, Th2
1	15743684	C	A	CD3+, CD4+, CD56+, CD8+, Th1, Th2, Th17
1	157465988	C	A	CD14+, CD19+, CD20+, CD3+ cord blood, CD3+, CD34+, CD4+, CD56+, CD8+, Th17
1	157489290	G	A	CD20+
1	15759471	T	A	CD14+
1	157660249	G	A	coding
1	15766726	A	A	NA
1	15766730	T	A	NA
1	15766734	A	A	NA
1	157678850	G	A	NA
1	157694941	C	A	CD19+
1	157741486	C	A	CD34+
1	157743786	A	A	CD19+, CD20+, CD34+
1	15779429	G	A	NA
1	157936127	A	A	CD20+
1	157962773	T	A	CD34+
1	1581383	G	A	NA
1	158147852	C	A	CD20+
1	158153944	G	A	NA
1	158153945	C	A	NA
1	158174022	A	A	CD19+
1	158218610	T	A	CD14+
1	158253807	A	A	CD14+
1	158255719	G	A	CD14+, CD19+, CD34+, CD4+
1	158450426	C	A	coding
1	15850381	T	A	CD14+, CD19+, CD3+ cord blood, CD3+, CD34+, CD4+, CD56+, CD8+, Th2
1	158605704	G	A	coding
1	158609335	A	A	NA
1	158778843	C	A	NA
1	158900550	G	A	CD3+, CD4+, CD56+, CD8+, Th2, Th17
1	158908333	G	A	NA
1	158909159	G	A	NA
1	15911692	G	A	CD20+, Th1, Th2
1	159322478	A	A	CD34+
1	15932435	G	A	CD20+
1	1597447	G	A	coding
1	159769974	C	A	NA
1	159778729	T	A	NA
1	159778845	C	A	coding
1	159796110	G	A	CD56+, CD8+
1	159861642	A	A	CD14+, CD19+, CD3+ cord blood, CD3+, CD34+, CD4+, CD56+, CD8+, Th1
1	15988104	C	A	coding
1	159893429	C	A	CD14+, CD19+, CD20+, CD3+ cord blood, CD3+, CD34+, CD4+, CD56+, CD8+, Th2, Th17
1	159904025	G	A	coding
1	159909630	C	A	CD20+
1	159943682	C	A	NA
1	160062156	C	A	coding
1	16007173	T	A	NA
1	160137138	C	T	coding
1	160143954	A	T	coding
1	160162908	G	T	CD14+, CD19+, CD20+, CD3+ cord blood, CD3+, CD4+, CD56+, CD8+
1	160342257	T	T	NA
1	160459618	C	T	CD19+
1	160469528	A	T	CD14+
1	160469588	C	T	CD14+
1	160491076	C	T	CD19+
1	160545025	C	T	CD14+, CD19+, CD3+ cord blood, CD4+, Th2
1	160576795	T	T	CD20+
1	160593285	A	T	CD3+ cord blood, CD3+, CD4+, Th17
1	160608549	C	T	CD3+
1	160608824	C	T	Th2
1	160610127	T	T	Th2
1	160610129	T	T	Th2
1	160622080	A	T	NA
1	160622084	C	T	NA
1	160726706	G	T	CD3+, CD56+, CD8+
1	160737120	T	T	CD3+, CD4+, CD56+, CD8+, Th2, Th17
1	160737126	A	T	CD3+, CD4+, CD56+, CD8+, Th2, Th17
1	160759440	C	T	CD19+
1	160769649	C	T	coding
1	160783687	G	T	coding
1	1609863	C	T	CD19+, CD4+, CD8+, Th2
1	161102715	G	T	CD14+, CD19+, CD20+, CD3+ cord blood, CD3+, CD34+, CD4+, CD56+, CD8+, Th1, Th2, Th17
1	161129500	T	T	CD19+, CD3+, CD4+, CD56+, CD8+, Th1, Th2
1	161129563	G	G	CD19+, CD3+, CD4+, CD8+, Th1, Th2
1	161140119	A	G	NA
1	161147152	C	G	CD19+, CD20+, CD3+ cord blood, CD3+, CD34+, CD4+, CD56+, CD8+, Th2
1	161147158	A	G	CD19+, CD20+, CD3+ cord blood, CD3+, CD34+, CD4+, CD56+, CD8+, Th2
1	161162341	G	G	CD14+, CD19+, CD3+ cord blood, CD3+, CD4+, CD56+, CD8+, Th2
1	161171958	G	G	CD14+, CD19+, CD20+, CD3+ cord blood, CD3+, CD34+, CD4+, CD56+, CD8+, Th1, Th2, Th17
1	16126637	C	G	CD20+
1	161283834	G	G	CD19+, CD3+ cord blood, CD3+, CD4+, CD56+, CD8+
1	161332573	C	G	NA
1	161332618	T	G	NA
1	161369506	C	G	CD14+, CD19+, CD20+, CD3+ cord blood, CD3+, CD34+, CD4+, CD56+, CD8+, Th1, Th2, Th17
1	161392016	A	G	CD14+, CD19+, CD20+, CD3+ cord blood, CD3+, CD34+, CD4+, CD56+, CD8+, Th2
1	161487805	T	G	coding
1	161493684	A	G	CD14+, CD19+, CD20+, CD3+ cord blood, CD3+, CD34+, CD4+, CD56+, CD8+, Th1, Th2, Th17
1	161499928	A	G	CD19+, CD3+ cord blood, CD3+, CD4+, CD56+, CD8+, Th2
1	161509632	G	G	CD14+, CD19+, CD3+ cord blood, CD3+, CD34+, CD4+, CD56+, CD8+, Th2, Th17
1	161509636	A	G	CD14+, CD19+, CD3+ cord blood, CD3+, CD34+, CD4+, CD56+, CD8+, Th2, Th17
1	161582552	A	G	CD14+, CD19+, CD20+, CD3+ cord blood, CD3+, CD34+, CD4+, CD56+, CD8+, Th1, Th2, Th17
1	161591226	C	G	CD19+, CD3+, CD4+, CD56+, CD8+, Th1, Th2, Th17
1	16161099	G	G	CD14+, CD19+, CD20+, CD3+ cord blood, CD3+, CD34+, CD4+, CD56+, CD8+, Th1, Th2, Th17
1	16162745	A	G	CD14+, CD19+, CD20+, CD3+ cord blood, CD3+, CD34+, CD4+, CD56+, CD8+, Th2, Th17
1	16162954	T	A	CD19+, CD3+ cord blood, CD3+, CD4+, CD56+, CD8+, Th2
1	161710184	T	A	NA
1	1617755	T	A	CD14+, CD34+
1	161953396	G	A	NA
1	161954730	G	A	coding
1	16212312	T	A	CD14+, CD20+, CD34+
1	162266946	G	A	CD56+
1	162297310	C	A	CD14+
1	162333227	G	C	NA
1	162336675	G	C	NA
1	162343897	A	C	coding
1	162353334	T	C	coding
1	162381804	C	C	coding, CD56+
1	162467349	C	C	CD19+, CD3+ cord blood, CD3+, CD4+, CD56+, CD8+
1	16265728	A	C	NA
1	163038620	C	G	NA
1	163044524	T	G	NA
1	16345634	C	G	NA
1	16354435	A	G	NA
1	16375223	C	G	CD20+, CD34+, Th2
1	16400467	A	G	CD19+, CD3+, CD34+
1	164157777	C	G	NA
1	16450352	C	T	CD3+, CD56+, CD8+
1	164558112	C	T	CD20+
1	164571083	A	T	NA
1	16470105	C	T	CD20+
1	16499472	G	T	NA
1	165098974	T	T	CD20+, CD34+, Th17
1	16514623	G	T	CD19+, CD3+, CD4+, CD56+, CD8+
1	165172259	C	T	NA
1	16534388	A	T	NA
1	165614910	C	T	CD20+
1	165621153	T	T	NA
1	16571189	G	T	CD14+, CD19+, CD20+, CD3+ cord blood, CD3+, CD34+, CD4+, CD56+, CD8+, Th1
1	165717050	G	T	CD20+
1	165797977	G	T	CD19+, CD20+, CD56+, Th2
1	165811006	A	T	Th2, Th17
1	166600548	G	T	NA
1	166985399	A	T	NA
1	167059995	G	T	CD14+, CD19+, CD20+, CD3+ cord blood, CD3+, CD34+, CD4+, CD56+, CD8+, Th2
1	16713792	A	T	NA
1	167189760	T	T	CD14+, CD19+, CD20+, CD3+ cord blood, CD3+, CD34+, CD4+, CD56+, CD8+, Th1, Th2, Th17
1	167191425	A	T	CD14+, CD19+, CD20+, CD3+ cord blood, CD3+, CD34+, CD4+, CD56+, CD8+, Th2, Th17
1	167191521	C	T	CD14+, CD19+, CD20+, CD3+ cord blood, CD3+, CD34+, CD4+, CD56+, CD8+, Th2, Th17
1	167191717	T	T	CD14+, CD19+, CD20+, CD3+ cord blood, CD3+, CD34+, CD4+, CD56+, CD8+, Th2, Th17
1	1672566	T	T	CD14+
1	167266615	C	T	CD14+, CD20+
1	167417212	T	T	CD14+, CD3+, CD34+, CD4+, CD56+, CD8+, Th2, Th17
1	167424796	C	T	CD14+, CD19+, CD3+ cord blood, CD3+, CD34+, CD4+, CD56+, CD8+, Th1, Th2, Th17
1	167469828	C	T	CD3+, CD4+, Th2, Th17
1	167478638	G	T	CD3+, CD4+, CD56+
1	167531119	G	T	CD14+
1	167599785	T	T	CD19+, CD3+, CD4+, CD8+, Th2
1	167683955	C	T	CD14+, CD19+, CD20+, CD3+ cord blood, CD3+, CD34+, CD4+, CD56+, CD8+, Th1, Th2, Th17
1	167684768	C	T	CD14+, CD19+, CD20+, CD3+ cord blood, CD3+, CD34+, CD4+, CD56+, CD8+, Th1, Th2, Th17
1	167779929	C	T	NA
1	167904780	T	T	CD19+, CD20+, CD3+ cord blood, CD3+, CD4+, CD56+, CD8+, Th2
1	167906508	T	T	CD14+, CD19+, CD3+ cord blood, CD3+, CD34+, CD4+, CD56+, CD8+, Th2
1	168080183	G	T	NA
1	168106914	C	G	Th2
1	16813051	C	G	NA
1	16813054	T	G	NA
1	16813056	G	G	NA
1	168148149	A	G	CD14+, CD19+, CD20+, CD3+ cord blood, CD3+, CD34+, CD4+, CD56+, CD8+, Th1, Th2, Th17
1	16817167	T	A	NA
1	168194855	G	A	CD19+, CD20+, CD3+, CD34+, CD4+, CD8+, Th2
1	168206175	A	G	NA
1	168317598	C	C	NA
1	16863257	A	C	Th1
1	16863266	A	C	Th1
1	168683500	A	G	coding
1	16872516	A	G	CD3+
1	16872540	C	G	CD3+
1	168804000	T	G	CD20+
1	16890527	A	G	coding
1	16893247	C	G	CD14+, CD19+, CD3+, CD4+, CD56+, Th17
1	16903741	C	G	NA
1	16903781	C	G	NA
1	169079156	C	G	CD20+, CD34+
1	16927522	G	G	CD20+
1	16927564	C	G	CD20+
1	16927619	C	G	CD20+
1	169278475	G	A	CD34+
1	16927886	T	A	CD20+
1	16938965	C	A	CD19+, CD20+, CD3+ cord blood, CD3+, CD4+, CD8+
1	16939999	G	A	CD14+, CD19+, CD20+, CD3+ cord blood, CD3+, CD34+, CD4+, CD56+, CD8+, Th1, Th2
1	169446316	G	G	NA
1	16945410	C	T	Th1
1	16947541	C	G	CD20+, CD34+
1	16947832	C	A	CD19+, CD3+, CD4+, CD8+, Th1, Th2
1	16947881	C	A	CD19+, CD3+, CD4+, CD8+, Th1, Th2
1	16947952	A	A	CD19+, CD3+, CD4+, CD8+, Th1
1	169489870	T	A	coding
1	16951471	T	A	NA
1	16951472	G	T	NA
1	169566380	C	T	coding
1	169574538	C	A	CD14+
1	16959603	G	A	NA
1	16959803	G	A	NA
1	169662379	C	A	CD19+, CD3+, CD4+, CD56+, CD8+, Th2, Th17
1	169668719	G	A	Th2
1	169680356	A	C	Th2
1	16969277	G	C	NA
1	16969315	T	C	NA
1	16971140	C	C	CD14+, CD19+, CD20+, CD3+ cord blood, CD3+, CD34+, CD4+, CD56+, CD8+, Th1, Th2, Th17
1	16971790	G	C	CD19+, CD20+, CD3+ cord blood, CD3+, CD4+, CD8+, Th1
1	16974571	G	C	CD20+, CD3+, CD34+, CD4+, Th1
1	169776893	A	C	NA
1	169822808	T	A	NA
1	169863067	C	A	CD14+, CD19+, CD20+, CD3+ cord blood, CD3+, CD34+, CD4+, CD56+, CD8+, Th1, Th2, Th17
1	17001548	T	A	CD19+, CD20+, CD34+
1	17001554	A	A	CD19+, CD20+, CD34+
1	170043648	G	A	CD14+, CD19+, CD20+, CD3+ cord blood, CD3+, CD34+, CD4+, CD56+, CD8+, Th2, Th17
1	17004844	G	A	CD14+, CD19+, CD3+, CD34+, CD4+, CD56+, CD8+, Th1
1	17014027	G	A	CD20+
1	17014059	C	G	CD20+
1	17018683	C	G	Th1, Th2
1	17023045	C	A	NA
1	17024072	G	A	CD20+, Th2
1	17029768	A	A	CD19+, CD20+, CD3+ cord blood, CD3+, CD34+, CD4+, CD8+, Th1, Th2
1	17029865	T	C	CD14+, CD19+, CD20+, CD3+ cord blood, CD3+, CD34+, CD4+, CD56+, CD8+, Th1, Th2
1	17030415	C	C	Th1
1	17036381	A	C	CD14+, CD19+, CD3+ cord blood, CD3+, CD34+, CD4+, CD56+, CD8+, Th1, Th2
1	170406265	A	C	CD34+
1	170500917	G	C	CD19+, CD20+, CD3+ cord blood, CD3+, CD34+, CD4+, CD56+, CD8+, Th2, Th17
1	17053785	G	C	CD3+, CD34+, CD8+
1	17053789	G	C	CD3+, CD34+, CD8+
1	17053823	G	C	CD3+, CD34+, CD4+, CD8+
1	17053840	C	C	CD3+, CD34+, CD4+, CD8+
1	17053848	G	G	CD3+, CD34+, CD4+, CD8+
1	17053940	T	G	CD3+, CD34+, CD8+, Th1
1	17054016	C	G	CD3+ cord blood, CD3+, CD4+, CD56+, CD8+, Th1
1	17054071	C	C	CD3+ cord blood, CD3+, CD4+, CD56+, CD8+, Th1
1	170633263	T	C	NA
1	170695528	A	C	coding
1	17084304	C	C	coding, CD20+
1	170865354	A	C	CD19+, CD3+ cord blood, CD3+
1	170865358	A	C	CD19+, CD3+ cord blood, CD3+
1	17091537	C	C	CD20+
1	17091821	T	C	CD20+
1	17093224	C	C	CD20+
1	171050984	G	C	CD20+
1	171051025	G	C	CD20+
1	171249891	T	C	NA
1	171404160	G	C	CD14+, CD3+, CD34+, CD4+, Th2
1	171549029	C	C	coding
1	171614264	G	C	CD14+, CD20+, CD3+ cord blood, CD3+, CD34+, CD4+, CD56+, CD8+, Th1, Th2, Th17
1	171672589	A	C	NA
1	171672593	A	A	NA
1	171672595	A	A	NA
1	171673446	A	T	NA
1	171714236	C	T	CD14+
1	171752804	C	T	NA
1	17185415	C	T	NA
1	17200278	G	T	CD8+
1	17216204	C	T	CD14+, CD19+, CD20+, CD3+ cord blood, CD3+, CD4+, CD56+, CD8+
1	17222644	C	T	CD14+, CD19+, CD20+, CD3+ cord blood, CD3+, CD34+, CD4+, CD56+, CD8+, Th1, Th2, Th17
1	17222684	C	T	CD14+, CD19+, CD20+, CD3+ cord blood, CD3+, CD34+, CD4+, CD56+, CD8+, Th1, Th2, Th17
1	17222698	G	T	CD14+, CD19+, CD20+, CD3+ cord blood, CD3+, CD34+, CD4+, CD56+, CD8+, Th1, Th2, Th17
1	17222710	G	T	CD14+, CD19+, CD20+, CD3+ cord blood, CD3+, CD34+, CD4+, CD56+, CD8+, Th1, Th2, Th17
1	17222732	C	T	CD14+, CD19+, CD20+, CD3+ cord blood, CD3+, CD34+, CD4+, CD56+, CD8+, Th1, Th2, Th17
1	17222756	G	C	CD14+, CD19+, CD20+, CD3+ cord blood, CD3+, CD34+, CD4+, CD56+, CD8+, Th1, Th2, Th17
1	17222759	G	C	CD14+, CD19+, CD20+, CD3+ cord blood, CD3+, CD34+, CD4+, CD56+, CD8+, Th1, Th2, Th17
1	17223168	G	C	CD14+, CD19+, CD3+ cord blood, CD3+, CD34+, CD4+, CD56+, CD8+, Th2, Th17
1	17223202	T	C	CD14+, CD19+, CD3+, CD34+, CD4+, CD56+, CD8+, Th2, Th17
1	17223205	T	C	CD14+, CD19+, CD3+, CD34+, CD4+, CD56+, CD8+, Th2, Th17
1	172294899	C	C	CD20+
1	17229786	C	C	CD8+
1	17230033	A	C	CD3+, CD4+, CD56+, Th2
1	17230189	T	G	CD20+, CD4+, CD56+
1	17230331	C	G	CD14+, CD19+, CD20+, CD3+ cord blood, CD3+, CD4+, CD56+, CD8+, Th2
1	17230336	T	G	CD14+, CD19+, CD20+, CD3+ cord blood, CD3+, CD4+, CD56+, CD8+, Th2
1	17230338	T	G	CD14+, CD19+, CD20+, CD3+ cord blood, CD3+, CD4+, CD56+, CD8+, Th2
1	17230340	T	G	CD14+, CD19+, CD20+, CD3+ cord blood, CD3+, CD4+, CD56+, CD8+, Th2
1	17230342	T	G	CD14+, CD19+, CD20+, CD3+ cord blood, CD3+, CD4+, CD56+, CD8+, Th2
1	17230367	G	G	CD14+, CD19+, CD20+, CD3+ cord blood, CD3+, CD4+, CD56+, CD8+, Th2
1	17230368	T	G	CD14+, CD19+, CD20+, CD3+ cord blood, CD3+, CD4+, CD56+, CD8+, Th2
1	17230393	T	G	CD14+, CD19+, CD20+, CD3+ cord blood, CD3+, CD4+, CD56+, CD8+, Th2
1	17230397	A	G	CD14+, CD19+, CD20+, CD3+ cord blood, CD3+, CD4+, CD56+, CD8+, Th2
1	17230399	G	C	CD14+, CD19+, CD20+, CD3+ cord blood, CD3+, CD4+, CD56+, CD8+, Th2
1	17230526	T	C	CD19+, CD20+, CD3+ cord blood, CD3+, CD34+, CD4+, CD56+, CD8+
1	17230528	T	C	CD19+, CD20+, CD3+ cord blood, CD3+, CD34+, CD4+, CD56+, CD8+
1	17230953	C	C	CD14+, CD19+, CD20+, CD3+ cord blood, CD3+, CD34+, CD4+, CD56+, CD8+, Th2, Th17
1	17231081	T	C	CD14+, CD19+, CD20+, CD3+ cord blood, CD3+, CD34+, CD4+, CD56+, CD8+, Th2
1	17231275	C	C	CD14+, CD19+, CD20+, CD3+ cord blood, CD3+, CD34+, CD4+, CD56+, CD8+, Th2, Th17
1	17231292	A	C	CD14+, CD19+, CD20+, CD3+ cord blood, CD3+, CD34+, CD4+, CD56+, CD8+, Th2, Th17
1	17231299	C	C	CD14+, CD19+, CD20+, CD3+ cord blood, CD3+, CD34+, CD4+, CD56+, CD8+, Th2, Th17
1	17231374	G	C	CD14+, CD19+, CD20+, CD3+ cord blood, CD3+, CD34+, CD4+, CD56+, CD8+, Th1, Th2, Th17
1	17231421	A	C	CD14+, CD19+, CD20+, CD3+ cord blood, CD3+, CD34+, CD4+, CD56+, CD8+, Th1, Th2, Th17
1	17231489	A	C	CD14+, CD19+, CD20+, CD3+ cord blood, CD3+, CD34+, CD4+, CD56+, CD8+, Th1, Th2, Th17
1	17231520	C	C	CD14+, CD19+, CD20+, CD3+ cord blood, CD3+, CD34+, CD4+, CD56+, CD8+, Th1, Th2, Th17
1	17231525	T	C	CD14+, CD19+, CD20+, CD3+ cord blood, CD3+, CD34+, CD4+, CD56+, CD8+, Th1, Th2, Th17
1	17231528	A	A	CD14+, CD19+, CD20+, CD3+ cord blood, CD3+, CD34+, CD4+, CD56+, CD8+, Th1, Th2, Th17
1	17231595	A	A	CD14+, CD19+, CD20+, CD3+ cord blood, CD3+, CD34+, CD4+, CD56+, CD8+, Th1, Th2, Th17
1	17231679	C	A	CD14+, CD19+, CD20+, CD3+ cord blood, CD3+, CD34+, CD4+, CD56+, CD8+, Th1, Th2, Th17
1	17231685	T	T	CD14+, CD19+, CD20+, CD3+ cord blood, CD3+, CD34+, CD4+, CD56+, CD8+, Th1, Th2, Th17
1	17231945	T	T	CD14+, CD19+, CD20+, CD3+ cord blood, CD3+, CD34+, CD4+, CD56+, CD8+, Th1, Th2, Th17
1	17232251	C	T	CD14+, CD19+, CD3+ cord blood, CD3+, CD34+, CD4+, CD56+, CD8+
1	17232777	C	T	NA
1	17232822	G	T	Th2
1	17232843	A	T	Th2
1	172350215	A	T	CD19+, CD3+ cord blood, CD3+, CD34+, CD4+, CD56+, CD8+, Th2, Th17
1	172368897	T	T	CD19+, CD20+, CD3+ cord blood, CD3+, CD34+, CD4+, CD56+, CD8+, Th2, Th17
1	172376915	G	A	coding
1	172398901	A	G	Th2
1	172413204	G	G	CD14+, CD19+, CD20+, CD3+ cord blood, CD3+, CD34+, CD4+, CD56+, CD8+, Th1, Th2, Th17
1	172425639	G	G	NA
1	172469058	C	G	CD14+, CD20+
1	172502000	A	G	CD14+, CD19+, CD20+, CD3+ cord blood, CD3+, CD34+, CD4+, CD56+, CD8+, Th1, Th2, Th17
1	172547941	G	G	CD14+
1	172640077	G	G	CD3+, CD4+, CD56+, CD8+, Th2, Th17
1	172666869	T	G	CD14+, CD19+, CD3+ cord blood, CD3+, CD34+, CD4+, CD56+, CD8+, Th2, Th17
1	172668612	T	G	CD3+, CD34+, CD4+, CD56+, CD8+, Th2, Th17
1	172697180	C	G	NA
1	172714382	C	G	CD14+, CD19+, CD20+, CD3+ cord blood, CD3+, CD34+, CD4+, CD56+, CD8+, Th2, Th17
1	172747950	T	T	Th2
1	172869635	C	G	CD34+
1	172902967	G	G	NA
1	173120113	A	T	Th2
1	173164974	G	T	Th2
1	173174981	G	C	CD3+ cord blood, CD3+, CD34+, CD4+, CD56+, CD8+, Th2, Th17
1	17330763	C	G	NA
1	17336359	G	T	CD14+, CD20+
1	173389478	C	T	CD19+, CD3+, CD4+, CD56+, CD8+
1	173398608	A	G	CD19+, CD3+, CD4+, CD56+, CD8+
1	173520055	G	A	Th2
1	173684348	A	T	CD14+, CD19+, CD20+, CD3+ cord blood, CD3+, CD34+, CD4+, CD56+, CD8+, Th2, Th17
1	173754492	G	A	NA
1	173793160	G	A	CD3+, CD4+, CD56+, CD8+, Th2
1	173835121	A	A	NA
1	173837422	G	C	CD14+, CD19+, CD20+, CD3+ cord blood, CD3+, CD34+, CD4+, CD56+, CD8+, Th1, Th2, Th17
1	173837849	C	T	CD19+, CD20+, CD3+ cord blood, CD3+, CD34+, CD4+, CD56+, CD8+, Th1, Th2, Th17
1	173838390	T	G	CD19+, CD20+, CD3+ cord blood, CD3+, CD4+, CD8+
1	173883653	C	G	Th1
1	17393718	G	G	CD14+
1	17393722	G	A	CD14+
1	174122541	G	T	Th2, Th17
1	174129135	G	C	CD19+, CD3+ cord blood, CD3+, CD34+, CD4+, CD56+, CD8+, Th1, Th2, Th17
1	174709594	T	G	CD20+
1	1747287	G	G	coding
1	174863536	A	C	CD20+
1	174893040	G	C	Th2
1	174998797	A	A	CD3+ cord blood
1	175097739	C	A	coding
1	175098911	C	T	CD20+
1	175288912	A	T	CD14+, CD19+, CD20+, CD3+ cord blood, CD3+, CD34+, CD4+, CD56+, CD8+, Th1, Th2, Th17
1	175307818	C	A	CD19+, CD3+ cord blood, CD3+, CD34+, CD4+, CD56+, CD8+
1	175331944	C	A	coding
1	175450417	T	T	CD19+, CD20+, CD34+, CD56+
1	175483567	A	A	CD56+
1	175694952	A	A	CD20+, CD34+
1	175937608	A	A	NA
1	17594373	C	G	coding
1	176351398	C	A	NA
1	17674541	A	A	coding
1	176832392	A	T	NA
1	177046999	A	T	NA
1	177250762	C	T	NA
1	177250847	C	A	NA
1	17758018	G	A	CD14+, CD34+
1	17758022	G	A	CD14+, CD34+
1	17758026	G	T	CD14+, CD34+
1	17758032	G	T	CD14+, CD34+
1	17764197	C	T	CD14+, CD19+, CD3+ cord blood, CD3+, CD34+, CD4+, CD56+, CD8+, Th1, Th2
1	1778499	C	C	NA
1	17791953	A	G	CD14+
1	177929391	A	A	NA
1	177938403	G	T	CD20+
1	178062729	C	G	CD14+, CD20+, CD34+, Th1, Th2
1	178124801	C	A	CD20+
1	178463934	C	A	NA
1	178550605	C	A	CD19+
1	178550731	G	T	CD19+
1	17863025	T	T	CD14+, CD19+
1	178737648	G	A	CD19+, CD3+ cord blood, CD3+, CD4+, CD56+, CD8+, Th1, Th17
1	178834668	T	T	coding
1	17886469	G	G	CD20+
1	179057967	C	C	CD19+
1	179286754	A	T	Th2, Th17
1	17930085	C	T	coding, CD14+
1	17930161	T	G	CD14+
1	179334643	A	T	CD14+, CD19+, CD3+ cord blood, CD3+, CD4+, CD56+, CD8+, Th2
1	179335519	C	C	CD19+, CD3+ cord blood, CD3+, CD34+, CD4+, CD56+, CD8+
1	179528758	C	G	NA
1	17956774	C	G	CD14+, CD4+, CD56+
1	17957385	C	G	CD14+
1	179783792	C	G	CD20+, CD3+, CD4+, CD8+
1	179819923	T	G	NA
1	179851341	C	G	CD14+, CD19+, CD20+, CD3+ cord blood, CD3+, CD34+, CD4+, CD56+, CD8+, Th2, Th17
1	179852785	G	A	CD19+, CD3+, CD4+, CD56+, CD8+
1	17985535	G	A	CD14+
1	17990911	C	A	NA
1	179922781	T	C	Th17
1	179923681	C	G	CD14+, CD19+, CD20+, CD3+ cord blood, CD3+, CD34+, CD4+, CD56+, CD8+, Th1, Th2, Th17
1	180062196	T	T	coding
1	180082996	C	A	NA
1	180083424	C	G	NA
1	180100835	C	C	CD14+, CD4+, Th2
1	180129521	T	C	CD14+
1	180235028	G	C	Th1
1	18023506	C	G	coding
1	18023616	C	C	coding
1	180541660	G	G	Th2
1	180554992	C	A	Th2
1	180757721	G	A	NA
1	180915432	C	C	Th2
1	180991663	C	A	CD14+, CD19+, CD20+, CD3+, CD34+, CD4+, CD56+, CD8+, Th2
1	181057608	C	T	CD14+, CD19+, CD20+, CD3+ cord blood, CD3+, CD34+, CD4+, CD56+, CD8+, Th1, Th2, Th17
1	181112045	A	A	CD19+, CD3+, CD4+, CD56+, CD8+, Th2
1	181118986	T	C	CD19+, CD3+ cord blood, CD3+, CD34+, CD4+, CD56+, CD8+, Th1, Th2, Th17
1	181421228	G	C	CD20+
1	181768519	G	C	NA
1	181999369	G	G	CD19+, CD3+ cord blood, CD3+, CD4+, CD56+, CD8+, Th2
1	182218469	T	G	CD20+, Th2, Th17
1	182257918	C	C	CD20+
1	182270074	C	C	NA
1	182429753	T	C	CD14+
1	182499308	C	C	NA
1	182564961	G	C	CD14+, CD19+, CD20+, CD3+ cord blood, CD3+, CD34+, CD4+, CD56+, CD8+, Th1
1	182567916	C	C	NA
1	182572528	G	C	CD3+, CD4+, Th17
1	182617216	G	C	NA
1	182808999	T	C	CD14+, CD19+, CD20+, CD3+ cord blood, CD3+, CD34+, CD4+, CD56+, CD8+, Th1, Th2, Th17
1	182931848	A	C	CD14+, CD19+, CD20+, CD34+, Th1, Th17
1	182931849	A	C	CD14+, CD19+, CD20+, CD34+, Th1, Th17
1	182931850	T	C	CD14+, CD19+, CD20+, CD34+, Th1, Th17
1	183100330	G	T	NA
1	183102502	A	C	NA
1	183102503	G	T	NA
1	183129303	A	T	CD20+
1	183248327	G	A	CD14+
1	183439437	T	A	CD14+, CD19+, CD20+, CD3+ cord blood, CD3+, CD34+, CD4+, CD56+, CD8+, Th1, Th2, Th17
1	183440803	A	A	CD14+, CD19+, CD20+, CD3+ cord blood, CD3+, CD34+, CD4+, CD56+, CD8+, Th1, Th2, Th17
1	183498445	A	G	NA
1	183512889	A	A	CD14+, CD19+, CD20+, CD3+ cord blood, CD3+, CD34+, CD4+, CD56+, CD8+, Th17
1	183520175	C	T	NA
1	183804723	G	T	NA
1	183851819	T	A	CD14+
1	184006894	T	T	CD14+, CD34+, CD56+, CD8+, Th2
1	184006896	T	C	CD14+, CD34+, CD56+, CD8+, Th2
1	184356931	A	C	CD20+, CD3+, CD56+, CD8+
1	184461134	A	C	CD14+, CD56+
1	184517412	A	A	CD34+
1	184591452	G	A	CD20+
1	184723588	C	T	CD19+, CD20+, CD3+ cord blood, CD3+, CD34+, CD4+, CD56+, CD8+, Th2, Th17
1	184724255	C	C	CD14+, CD19+, CD20+, CD3+ cord blood, CD3+, CD34+, CD4+, CD56+, CD8+, Th1, Th2, Th17
1	184724405	T	A	CD14+, CD19+, CD20+, CD3+ cord blood, CD3+, CD34+, CD4+, CD56+, CD8+, Th2
1	1848148	G	G	NA
1	184859527	T	G	CD3+, CD4+, CD56+, CD8+, Th2
1	184899942	T	G	CD3+, CD34+, Th17
1	185014151	G	G	CD19+, CD20+, CD3+ cord blood, CD3+, CD34+, CD4+, CD56+, CD8+
1	185089106	T	G	NA
1	185245679	G	G	NA
1	185489669	C	G	CD14+
1	185495775	G	G	NA
1	185529678	G	G	CD56+, Th2
1	185530987	T	G	CD3+, CD34+, CD4+, CD56+, CD8+, Th2, Th17
1	185538002	A	A	CD14+, CD3+, CD4+, Th2
1	185606274	G	T	Th2, Th17
1	185639505	G	T	CD3+ cord blood, CD3+, CD4+, CD56+, CD8+
1	186047162	C	T	NA
1	186072728	C	C	coding
1	186259526	A	A	Th2, Th17
1	186328971	G	C	coding
1	186575141	G	A	CD14+, CD34+
1	186592817	G	C	CD14+, CD34+
1	186592820	G	G	CD14+, CD34+
1	1897749	C	C	NA
1	190443781	T	G	CD20+
1	190447761	G	A	CD20+
1	190566902	T	A	CD20+
1	1906724	A	T	NA
1	19229090	G	A	CD14+, CD19+, CD20+, CD3+ cord blood, CD3+, CD34+, CD4+, CD56+, CD8+, Th1, Th2, Th17
1	192446947	T	A	CD14+, CD19+, CD3+ cord blood, CD3+, CD34+, CD4+, CD56+, CD8+, Th2, Th17
1	19254429	C	A	CD14+, CD19+, CD3+ cord blood, CD3+, CD34+, CD4+, CD56+, CD8+, Th1, Th2, Th17
1	192570524	T	A	CD56+
1	192578281	C	A	CD14+, CD19+, CD3+, CD34+, CD4+, CD56+, CD8+
1	192578425	C	A	CD14+, CD19+, CD3+ cord blood, CD3+, CD34+, CD4+, CD56+, CD8+, Th2, Th17
1	192596022	A	A	CD19+
1	192628596	A	A	coding
1	192671556	T	A	Th17
1	192776551	A	T	CD14+, CD19+, CD3+, CD4+, CD56+, CD8+, Th17
1	192777505	G	A	CD19+, CD3+, CD4+, CD8+, Th2
1	19283869	C	A	Th2
1	19283875	G	A	Th2
1	192989376	G	G	NA
1	193050425	A	A	NA
1	193054404	A	T	NA
1	193307417	G	A	Th17
1	193309839	G	G	CD20+
1	19335695	T	A	NA
1	193448739	A	T	CD19+, CD3+ cord blood, CD3+, CD4+, CD56+, CD8+, Th2, Th17
1	193655529	C	A	CD34+
1	194057725	C	G	NA
1	194122495	T	A	NA
1	19450847	G	T	CD34+
1	19483393	G	C	coding, CD34+
1	19506514	G	C	CD3+, CD34+, CD4+, CD56+, CD8+, Th2, Th17
1	19525244	G	G	NA
1	19536838	G	G	CD14+, CD19+, CD20+, CD3+ cord blood, CD3+, CD34+, CD4+, CD56+, CD8+, Th1, Th2, Th17
1	195775756	T	G	NA
1	19600376	T	T	NA
1	19600377	T	G	NA
1	196407617	A	C	CD20+
1	19642309	T	C	CD14+, CD19+, CD34+
1	19671698	T	C	coding
1	196744030	T	C	coding, Th17
1	197071100	G	G	coding
1	197111703	T	A	coding
1	197170994	C	C	CD3+, CD34+, CD4+, CD56+, CD8+, Th2
1	197404064	C	C	coding
1	197479092	A	G	NA
1	197590147	C	A	CD20+
1	197640531	A	T	CD20+
1	197744997	G	C	CD19+, CD20+, CD3+ cord blood, CD3+, CD34+, CD4+, CD56+, CD8+, Th2, Th17
1	197880828	C	C	CD19+, CD3+, CD4+, Th2
1	197898493	C	A	NA
1	197919010	G	A	Th2
1	197919014	T	A	Th2
1	197944279	A	C	CD14+
1	197944282	T	T	CD14+
1	19795249	A	G	CD14+, CD19+, CD3+, CD4+, CD8+, Th17
1	19811089	C	G	CD8+, Th2
1	198227200	G	A	NA
1	198227799	C	A	Th2, Th17
1	19831379	T	A	NA
1	19831380	C	G	NA
1	198489455	T	T	CD3+
1	198609114	G	A	CD3+, CD8+, Th2, Th17
1	198998725	G	T	Th2, Th17
1	199195587	C	C	CD3+ cord blood, CD3+, CD34+, CD4+, CD56+, CD8+, Th2, Th17
1	19926842	G	C	CD3+, CD4+, CD8+, Th2
1	19984570	C	C	NA
1	19986428	T	C	CD14+, CD19+, CD20+, CD3+ cord blood, CD3+, CD34+, CD4+, CD56+, CD8+, Th1, Th2, Th17
1	20015135	G	C	CD3+, CD4+, CD56+, CD8+, Th17
1	200153615	T	T	CD14+, CD34+
1	200332433	G	T	CD14+
1	200375819	T	T	NA
1	200379125	C	T	CD14+, CD19+, CD20+, CD3+ cord blood, CD3+, CD34+, CD4+, CD56+, CD8+, Th1, Th2, Th17
1	200379762	A	G	CD19+, CD20+, CD3+, CD34+, CD4+, CD8+
1	200379797	G	C	CD19+, CD20+, CD3+, CD34+, CD4+, CD8+
1	200379803	G	G	CD19+, CD20+, CD3+ cord blood, CD3+, CD34+, CD4+, CD8+
1	200457867	T	A	NA
1	200571150	C	A	coding
1	200628091	T	T	NA
1	200639565	T	T	CD14+, CD19+, CD20+, CD3+, CD34+, CD4+, CD56+, CD8+
1	200639572	A	T	CD14+, CD19+, CD20+, CD3+, CD34+, CD4+, CD56+, CD8+
1	20066384	C	G	coding
1	200938518	T	A	NA
1	200940246	T	G	NA
1	200956007	C	A	coding
1	201043656	T	A	coding
1	201112657	T	C	NA
1	201164885	G	A	NA
1	201175181	A	T	NA
1	201180168	G	T	coding
1	201366099	C	A	CD20+
1	201376427	G	A	CD20+, Th17
1	201376428	C	T	CD20+, Th17
1	20139863	A	C	CD20+
1	201450009	C	C	Th2
1	201476555	G	A	CD19+, CD3+ cord blood, CD3+, CD4+, CD56+, CD8+, Th1, Th2
1	201482310	C	A	CD14+, CD19+, CD20+, CD3+ cord blood, CD3+, CD34+, CD4+, CD56+, CD8+, Th1, Th17
1	201511759	G	A	CD14+
1	201524900	C	C	CD34+
1	201551953	G	T	CD20+
1	201683363	G	A	CD14+
1	201685308	C	G	CD14+
1	201687701	C	G	coding
1	201791747	G	T	NA
1	201798850	A	T	CD14+, CD19+, CD20+, CD3+, CD34+, CD4+, CD56+, CD8+, Th2
1	201924662	A	C	coding, CD14+, CD19+, CD20+, CD3+ cord blood, CD3+, CD34+, CD4+, CD56+, CD8+, Th1, Th2, Th17
1	201924955	G	G	CD14+, CD19+, CD3+ cord blood, CD3+, CD4+, CD56+, CD8+, Th2
1	20205198	T	T	NA
1	202075166	G	G	CD14+, CD20+
1	202087168	C	A	CD20+
1	202129068	C	T	CD19+, CD3+ cord blood, CD3+, CD4+, CD56+, CD8+, Th1, Th2, Th17
1	202130657	C	C	coding, Th2
1	202133915	C	T	CD19+, CD3+ cord blood, CD3+, CD34+, CD4+, CD56+, CD8+, Th1, Th2, Th17
1	202140874	A	C	NA
1	202146277	G	T	NA
1	202153805	C	G	CD34+
1	202156461	G	T	CD20+
1	202156544	C	T	Th1, Th2, Th17
1	202166630	G	A	CD56+
1	202262314	A	C	CD20+
1	202274753	C	G	NA
1	202453592	G	T	CD19+
1	202462369	A	T	coding
1	202551574	T	C	NA
1	202585214	A	C	CD14+, CD19+, CD34+
1	202594174	T	C	CD3+, CD34+, CD4+, CD56+, CD8+, Th2, Th17
1	202698999	C	G	coding
1	202777702	C	T	CD19+, CD20+, CD3+, CD56+, Th2
1	202780273	A	T	CD19+, CD3+ cord blood, CD3+, CD34+, CD4+, CD56+, CD8+, Th1, Th2
1	202795154	C	A	NA
1	202830073	G	A	CD20+
1	202909984	C	A	NA
1	202937950	T	T	CD14+, CD19+
1	202995402	C	T	CD14+, CD19+, CD20+, CD3+ cord blood, CD3+, CD34+, CD4+, CD56+, CD8+, Th1, Th2, Th17
1	203004707	G	T	NA
1	203169291	C	T	NA
1	203186977	T	A	coding
1	203256316	G	T	CD14+, CD19+, CD3+ cord blood, CD3+, CD34+, CD4+, CD56+, CD8+, Th2, Th17
1	203277246	G	A	NA
1	203279198	G	G	CD3+
1	203290213	T	A	CD19+, CD3+ cord blood, CD3+, CD34+, CD4+, CD56+, CD8+, Th1, Th2, Th17
1	203290223	T	C	CD19+, CD3+ cord blood, CD3+, CD34+, CD4+, CD56+, CD8+, Th1, Th2, Th17
1	203297063	G	C	CD14+, CD19+, CD20+, CD3+ cord blood, CD3+, CD34+, CD4+, CD56+, CD8+, Th1, Th2, Th17
1	203307578	G	C	NA
1	203307586	G	C	NA
1	203307587	G	A	NA
1	203379493	C	T	CD14+
1	203395590	C	A	NA
1	203633076	C	A	NA
1	203708912	C	A	coding
1	203734096	G	A	CD3+, CD4+, CD56+, CD8+, Th1, Th2, Th17
1	204210438	T	C	NA
1	204234056	G	G	NA
1	204248401	G	A	CD20+
1	204257499	G	T	CD20+
1	204378400	C	G	NA
1	204379497	G	C	coding
1	204381199	G	C	CD14+, CD19+, CD20+, CD3+ cord blood, CD3+, CD34+, CD4+, CD56+, CD8+, Th1, Th2, Th17
1	204381201	G	C	CD14+, CD19+, CD20+, CD3+ cord blood, CD3+, CD34+, CD4+, CD56+, CD8+, Th1, Th2, Th17
1	204393575	G	T	NA
1	2044118	G	T	CD14+, CD19+
1	204434884	G	T	NA
1	204463207	G	C	CD19+, CD20+, CD3+ cord blood, CD3+, CD34+, CD4+, CD56+, CD8+, Th1, Th2
1	204476245	G	T	CD14+, CD19+, CD20+, CD3+ cord blood, CD3+, CD34+, CD4+, CD56+, CD8+, Th1, Th2, Th17
1	204486198	G	G	CD19+, CD3+ cord blood, CD3+, CD4+, CD56+, CD8+, Th2
1	204586647	G	T	NA
1	204587667	C	A	coding
1	204590620	C	T	NA
1	204733134	G	A	CD19+, CD3+ cord blood, CD3+, CD34+, CD4+, CD56+, CD8+, Th1, Th2, Th17
1	204777456	C	G	CD20+, CD34+, Th2
1	204919582	G	C	NA
1	204991046	G	A	NA
1	205180727	C	A	CD14+, CD19+, CD20+, CD3+ cord blood, CD3+, CD34+, CD4+, CD56+, CD8+, Th1, Th2, Th17
1	20519656	C	C	NA
1	205199556	T	T	CD34+
1	205224949	G	T	Th2
1	205238132	G	A	coding
1	205288798	G	C	CD14+, CD20+, CD3+, CD34+, CD8+
1	205308392	G	G	coding
1	20539753	C	G	CD19+, CD4+
1	205450767	G	T	CD19+, CD56+, CD8+
1	205498326	C	A	CD19+, CD3+, CD34+, CD4+, CD8+, Th1, Th2
1	205628385	C	G	coding, CD19+, CD3+
1	205717755	G	A	CD20+, CD3+ cord blood, CD3+, CD34+, CD4+, CD56+, CD8+, Th1, Th17
1	205719926	C	A	CD19+, CD20+, CD3+ cord blood, CD3+, CD4+, CD56+, CD8+, Th2
1	205719927	C	T	CD19+, CD20+, CD3+ cord blood, CD3+, CD4+, CD56+, CD8+, Th2
1	205819321	T	T	CD14+, CD19+, CD20+, CD3+ cord blood, CD3+, CD34+, CD4+, CD56+, CD8+, Th2
1	206325193	C	T	NA
1	206631691	G	T	NA
1	206639513	T	T	CD3+ cord blood, CD3+, Th17
1	206661336	G	A	NA
1	206724536	A	G	NA
1	206728959	C	G	CD19+, CD3+ cord blood, CD3+, CD4+, CD56+, CD8+
1	206856353	C	T	NA
1	206897226	G	A	CD14+, CD34+
1	206910428	G	A	CD3+, CD4+, CD56+, CD8+, Th2
1	206976272	G	C	CD3+
1	206976834	G	T	CD19+, CD3+ cord blood, CD3+, CD4+, CD56+, CD8+, Th1, Th2, Th17
1	207013303	A	A	coding
1	207097976	G	G	CD3+
1	207097980	G	C	CD3+
1	207097983	T	A	CD3+
1	207100983	T	C	CD20+
1	207106644	C	T	CD19+, CD3+ cord blood, CD3+, CD4+, CD8+, Th2
1	207146561	A	A	CD20+
1	207148916	T	A	CD20+
1	207346594	G	A	CD14+
1	207632665	T	C	CD3+, CD4+, CD8+, Th2, Th17
1	207647502	T	A	NA
1	207647511	A	T	NA
1	2078061	C	G	CD3+, CD8+
1	207884072	C	A	NA
1	207925932	G	G	CD19+, CD4+, Th1, Th2
1	208058410	C	C	CD19+, CD3+ cord blood, CD3+, CD34+, CD4+, CD56+, CD8+
1	20808846	A	C	NA
1	20808851	A	A	NA
1	20809243	T	T	NA
1	20810972	G	A	NA
1	208136604	C	C	CD19+, CD3+, CD34+, CD4+, CD8+
1	208171338	C	C	CD14+, CD19+, CD20+, CD3+ cord blood, CD3+, CD34+, CD4+, CD56+, CD8+, Th17
1	208260047	C	T	CD14+, CD19+, CD3+ cord blood, CD3+, CD34+, CD4+, CD56+, CD8+, Th1, Th2, Th17
1	208260078	C	G	CD14+, CD19+, CD3+ cord blood, CD3+, CD34+, CD4+, CD56+, CD8+, Th1, Th2, Th17
1	208357793	T	T	CD20+
1	208357917	G	G	CD20+
1	208672605	T	A	CD14+
1	20881075	C	A	CD20+
1	209364145	C	A	CD34+
1	209742917	T	A	CD14+, CD19+, CD20+, CD3+ cord blood, CD3+, CD34+, CD4+, CD56+, CD8+, Th17
1	209804094	C	A	NA
1	209846388	C	A	CD14+
1	209848686	G	A	CD14+, CD20+, Th2
1	209906966	G	A	NA
1	209909679	A	A	NA
1	209921514	G	C	CD3+ cord blood, CD3+, CD4+, CD8+, Th2
1	209929512	C	T	CD14+, CD19+, CD3+ cord blood, CD3+, CD34+, CD4+, CD56+, CD8+, Th1, Th2, Th17
1	209936081	T	G	NA
1	209948977	G	T	coding
1	209958047	C	C	CD14+, CD19+, CD20+, CD3+ cord blood, CD3+, CD34+, CD4+, CD56+, CD8+, Th1, Th2, Th17
1	20996926	G	G	coding
1	209989054	T	A	CD3+
1	21009083	T	G	NA
1	210104654	C	G	CD34+
1	210506288	C	C	CD3+, CD34+, CD4+, CD56+, CD8+, Th2, Th17
1	210506370	T	A	CD19+, CD3+ cord blood, CD3+, CD34+, CD4+, CD56+, CD8+, Th1, Th2, Th17
1	210870096	T	G	NA
1	211035555	C	A	NA
1	211307709	G	A	CD19+, CD3+ cord blood, CD3+, CD34+, CD4+, CD56+, CD8+, Th2, Th17
1	211308804	T	G	CD20+, CD3+, CD34+, CD4+, Th2, Th17
1	2113896	C	T	NA
1	211434328	A	G	CD14+, CD19+, CD20+, CD3+ cord blood, CD3+, CD34+, CD4+, CD56+, CD8+, Th1, Th2
1	211496981	C	G	CD14+, CD19+, CD20+, CD3+ cord blood, CD3+, CD34+, CD4+, CD56+, CD8+, Th1, Th2, Th17
1	211590644	T	G	CD8+, Th17
1	211643484	A	G	CD20+
1	211722483	G	G	CD20+
1	211776940	T	G	CD20+
1	211849180	A	G	CD14+, CD19+, CD20+, CD3+ cord blood, CD3+, CD34+, CD4+, CD56+, CD8+, Th1, Th2, Th17
1	212398986	C	G	CD3+, CD4+, CD56+, CD8+, Th17
1	212408543	C	G	CD14+
1	212459786	A	G	CD19+, CD20+, CD3+ cord blood, CD3+, CD34+, CD4+, CD56+, CD8+, Th1, Th2
1	212482489	G	G	NA
1	212482496	G	G	NA
1	212482503	T	G	NA
1	212520752	G	T	NA
1	212538566	G	G	coding
1	212541345	C	T	CD56+
1	212548521	T	G	NA
1	212606163	G	G	CD14+, CD19+, CD20+, CD3+ cord blood, CD3+, CD34+, CD4+, CD56+, CD8+, Th1, Th2
1	212629198	T	C	CD19+, CD3+, CD4+, Th17
1	2126833	T	T	CD14+, CD19+, CD20+, CD3+ cord blood, CD3+, CD34+, CD4+, CD56+, CD8+, Th1, Th2, Th17
1	212740865	T	T	Th2
1	212781237	C	T	CD14+, CD19+, CD20+, CD3+, CD8+, Th2
1	212781678	C	T	CD14+, CD19+, CD3+, CD34+, CD4+, CD56+, CD8+, Th2
1	212856910	G	T	CD14+, CD56+, Th1, Th2, Th17
1	212856973	C	T	CD14+, CD56+, Th1, Th2, Th17
1	212873470	G	G	CD3+, CD4+, CD8+, Th2
1	212933480	T	A	NA
1	212964938	G	A	coding, CD14+, CD19+, CD20+, CD3+ cord blood, CD3+, CD34+, CD4+, CD56+, CD8+, Th1, Th2, Th17
1	212990351	T	T	CD20+
1	212990465	T	G	CD20+
1	213031596	T	G	CD14+, CD19+, CD20+, CD3+ cord blood, CD3+, CD34+, CD4+, CD56+, CD8+, Th1, Th2, Th17
1	213056785	G	C	NA
1	213090204	G	C	CD34+
1	213188861	G	A	CD14+, CD19+, CD20+, CD3+ cord blood, CD3+, CD34+, CD4+, CD56+, CD8+, Th1, Th2
1	213188866	G	G	CD14+, CD19+, CD20+, CD3+ cord blood, CD3+, CD34+, CD4+, CD56+, CD8+, Th1, Th2
1	213188871	G	G	CD14+, CD19+, CD20+, CD3+ cord blood, CD3+, CD34+, CD4+, CD56+, CD8+, Th1, Th2
1	213327725	G	G	CD34+
1	213327728	A	T	CD34+
1	213327739	G	A	CD34+
1	213787060	T	A	CD20+
1	213957341	A	T	CD3+, CD4+
1	214159515	C	T	Th2
1	214159516	C	G	Th2
1	214453823	T	G	CD20+, CD3+, Th1
1	21450071	G	C	NA
1	21450075	G	A	NA
1	214507528	C	A	NA
1	214690221	C	T	CD20+
1	214781748	C	A	NA
1	214813205	G	A	NA
1	214814140	A	A	coding, Th2
1	214826178	T	T	coding
1	21553657	T	A	coding
1	215853529	G	G	coding
1	21588118	G	T	CD14+
1	215960153	A	C	coding
1	216073343	T	C	NA
1	2162137	C	T	CD3+, CD4+, CD8+
1	216372994	T	A	coding
1	21643973	G	A	CD14+
1	21656105	T	C	CD20+, CD3+ cord blood, CD3+, CD4+, CD8+, Th17
1	21656133	A	G	CD20+, CD3+ cord blood, CD3+, CD4+, CD8+, Th17
1	216880703	T	A	coding
1	2169309	C	G	CD14+, Th2
1	217081655	G	G	CD20+
1	217095989	G	G	CD20+
1	2172162	G	G	CD3+, CD4+
1	218685042	A	G	CD19+
1	21977915	A	G	NA
1	21977916	T	C	NA
1	220100376	T	A	coding, CD20+
1	220152718	G	C	NA
1	220152725	A	T	NA
1	220356181	A	T	coding
1	220445878	G	T	CD14+, CD19+, CD20+, CD3+ cord blood, CD3+, CD34+, CD4+, CD56+, CD8+, Th1, Th2, Th17
1	220446016	C	A	CD19+, CD20+, CD3+ cord blood, CD3+, CD34+, CD4+, CD56+, CD8+, Th2, Th17
1	22048124	T	G	NA
1	220908013	C	C	CD20+
1	220940749	G	G	CD20+
1	220960003	T	G	CD20+, CD34+
1	2210764	T	T	CD20+, CD34+
1	22110289	C	A	CD14+, CD19+, CD20+, CD3+ cord blood, CD3+, CD34+, CD4+, CD56+, CD8+, Th1, Th2, Th17
1	221219400	A	A	CD14+, CD19+, CD34+
1	221242670	A	T	CD14+, CD19+, CD34+, Th2, Th17
1	221437247	C	A	CD19+, CD3+, CD34+, CD8+, Th17
1	22172859	G	T	NA
1	22175032	T	A	NA
1	22175095	G	C	NA
1	22179358	T	T	NA
1	221804990	G	T	NA
1	221882329	T	T	CD14+, CD19+, CD3+ cord blood, CD3+, CD34+, CD4+, CD56+, CD8+
1	221928116	G	T	CD19+
1	2219984	T	T	CD3+, CD4+, CD8+, Th2
1	2220498	G	T	Th2
1	2221256	G	T	Th2
1	222161485	T	T	CD14+
1	22216960	T	T	coding
1	2221859	T	T	CD19+, CD3+ cord blood, CD3+, CD34+, CD4+, CD56+, CD8+, Th2
1	222299537	C	C	CD20+, CD34+
1	22231150	C	C	CD34+
1	222637967	C	T	NA
1	222638832	C	T	CD14+, CD19+, CD20+, CD3+ cord blood, CD3+, CD34+, CD4+, CD56+, CD8+, Th1, Th2, Th17
1	222719743	T	T	NA
1	222734689	G	T	NA
1	222886662	G	T	CD14+, CD19+, CD20+, CD3+ cord blood, CD3+, CD34+, CD4+, CD56+, CD8+, Th1, Th2, Th17
1	222903454	C	G	coding
1	22331812	T	G	CD14+, CD3+, CD34+, CD56+, Th1
1	223354216	C	G	CD14+
1	223406803	C	G	CD3+, CD4+
1	2236727	A	T	CD3+, CD56+, CD8+
1	223910273	C	C	NA
1	223914369	C	A	CD14+, CD20+, CD3+, CD34+, CD4+, CD56+, CD8+, Th1, Th2
1	223958080	C	T	NA
1	223962556	T	A	coding
1	223988312	G	A	NA
1	224012659	C	C	CD14+
1	224304185	G	A	CD19+, CD3+ cord blood, CD3+, CD34+, CD4+, CD56+, CD8+, Th2, Th17
1	22431658	G	T	CD3+, CD4+, CD56+, CD8+, Th2, Th17
1	224370174	T	A	CD19+, CD20+, CD3+ cord blood, CD3+, CD4+, CD56+, CD8+, Th1, Th2, Th17
1	224407372	A	G	CD20+
1	22446308	G	G	NA
1	224553692	C	G	coding
1	224565474	G	G	CD56+, Th17
1	224585783	T	T	NA
1	22458587	G	A	CD19+, CD3+ cord blood, CD3+, CD34+, CD4+, CD8+, Th1, Th2
1	224920583	T	G	CD20+
1	225611520	G	A	NA
1	225632765	A	T	CD14+, CD19+, CD20+, CD3+ cord blood, CD3+, CD34+, CD4+, CD56+, CD8+, Th1, Th2, Th17
1	225662773	A	T	CD14+, CD19+, CD20+, CD3+ cord blood, CD3+, CD34+, CD4+, CD56+, CD8+, Th1, Th2
1	225663154	G	T	CD19+, CD8+, Th2
1	226074353	G	T	NA
1	226190526	G	T	CD14+, CD19+, CD34+
1	226297399	G	T	CD19+
1	226298925	C	T	CD19+
1	226633158	T	T	Th2
1	226789631	G	T	NA
1	226822452	G	T	coding
1	226850574	G	T	CD14+, CD19+, CD3+ cord blood, CD3+, CD34+, CD4+, CD56+, CD8+, Th2, Th17
1	226865324	A	T	CD19+, CD3+, CD4+, CD56+, CD8+
1	226866499	C	T	CD3+, CD4+, CD56+, CD8+, Th17
1	226867879	C	T	CD14+, CD19+, CD20+, CD3+ cord blood, CD3+, CD34+, CD4+, CD56+, CD8+, Th2
1	226885138	A	T	CD14+, CD19+, CD3+ cord blood, CD3+, CD4+, CD8+
1	226887042	C	A	CD19+
1	226909075	T	A	NA
1	226920682	A	A	CD3+, CD4+, Th2
1	226923824	C	A	coding, Th2
1	226923828	C	C	coding, Th2
1	226951748	G	C	CD3+, CD4+, Th2
1	227169694	G	G	NA
1	227171408	G	G	Th1
1	227171741	G	G	NA
1	227177796	G	G	Th2
1	227192569	C	G	NA
1	227257506	G	G	coding
1	227260893	G	G	NA
1	227282008	G	G	CD20+
1	22743158	C	G	Th2
1	227584371	C	G	CD34+
1	227619660	C	C	CD34+
1	227884565	T	C	NA
1	227976475	G	C	CD14+, CD19+, CD20+, CD3+ cord blood, CD3+, CD4+, CD8+, Th2
1	228159945	G	C	NA
1	228159950	T	C	NA
1	228159953	A	C	NA
1	228159977	A	C	NA
1	228159987	C	C	NA
1	228161710	C	C	NA
1	228271665	G	T	CD14+, CD56+
1	228276310	G	A	CD14+
1	228289095	C	A	coding
1	228333668	C	A	NA
1	228343044	C	A	Th2
1	228351929	G	A	NA
1	228351965	C	A	NA
1	228361597	G	G	CD19+, CD4+, CD8+, Th2
1	22837833	A	G	coding
1	228459596	C	G	NA
1	22848034	G	G	coding
1	228504465	A	G	coding
1	228553724	G	G	NA
1	228559439	C	G	coding
1	228612937	T	G	coding
1	228652686	G	G	CD3+ cord blood, CD3+, CD4+, CD56+, CD8+, Th2, Th17
1	228672812	T	G	CD14+
1	228675725	C	G	CD3+, CD4+, CD8+, Th1, Th2
1	228675779	T	G	CD3+, CD4+, CD8+, Th1, Th2
1	228681019	G	G	NA
1	228782772	C	G	CD14+, CD19+, CD3+ cord blood, CD3+, CD34+, CD4+, CD56+, CD8+, Th2
1	228782773	C	G	CD14+, CD19+, CD3+ cord blood, CD3+, CD34+, CD4+, CD56+, CD8+, Th2
1	228783095	T	G	CD3+, Th2
1	228783882	C	G	NA
1	228966903	G	G	CD20+
1	228973601	C	G	CD14+, CD20+
1	229076780	G	G	CD14+
1	229155589	C	C	CD20+
1	229245237	G	C	CD14+
1	229250429	G	C	CD20+
1	22927714	C	C	NA
1	22927883	C	C	coding
1	229291495	C	G	CD14+, CD3+ cord blood, CD3+, CD34+, CD4+, Th1
1	229366339	C	G	CD34+
1	229406629	A	G	CD19+, CD4+, Th2
1	229691111	G	G	CD34+
1	229793883	A	G	Th2
1	230240753	C	G	CD14+, CD20+, CD34+, CD56+, Th1, Th2
1	230262789	G	G	CD34+
1	230321184	G	G	NA
1	230378983	G	G	NA
1	2305858	C	G	NA
1	2305863	G	C	NA
1	230974262	A	C	NA
1	231114926	T	C,G	coding, CD14+, CD19+, CD20+, CD3+ cord blood, CD3+, CD34+, CD4+, CD56+, CD8+, Th1, Th2, Th17
1	231175301	C	C,G	Th1, Th2
1	231189836	C	C,G	CD14+, CD34+
1	231411835	T	C,G	NA
1	23153419	A	C,G	CD20+
1	231543383	G	C,G	CD20+
1	231977778	T	C,G	CD20+
1	23235547	G	C,G	coding
1	232564235	A	C,G	coding
1	232726546	C	C,G	CD14+, CD19+
1	232756142	C	C	CD14+
1	2328501	T	C	NA
1	232856050	C	C	CD14+, CD34+
1	23286535	C	C	coding
1	232902175	A	C	CD14+, CD34+
1	232903133	C	C	CD20+, CD34+
1	233250846	G	C	CD14+
1	233377683	G	C	CD20+
1	233399812	G	C	NA
1	233766905	C	C	NA
1	234446018	T	C	CD3+, CD8+, Th2
1	234624247	C	C	Th2
1	234658601	C	C	CD14+, CD19+, CD3+ cord blood, CD3+, CD34+, CD4+, CD56+, CD8+, Th2, Th17
1	234659644	G	C	CD14+, CD20+, CD3+ cord blood, CD3+, CD34+, CD4+
1	234697263	C	C	CD20+
1	234736102	G	C	CD14+, CD19+, CD20+, CD3+, CD34+, CD4+, CD56+, CD8+, Th2
1	234740995	T	C	CD20+, CD4+, CD56+
1	234743701	C	T	CD14+, CD19+, CD20+, CD3+ cord blood, CD3+, CD34+, CD4+, CD56+, CD8+, Th2, Th17
1	234746519	C	T	CD14+, CD19+, CD20+, CD3+ cord blood, CD3+, CD34+, CD4+, CD56+, CD8+, Th1, Th2
1	234747345	A	T	CD14+, CD19+, CD20+, CD3+, CD34+, CD4+, CD56+, CD8+, Th2
1	234775580	G	T	CD20+
1	234862604	A	T	Th2
1	234907852	T	T	CD14+, CD19+, CD3+ cord blood, CD3+, CD4+, CD56+, CD8+
1	234908110	C	T	CD14+, CD19+, CD3+ cord blood, CD3+, CD34+, CD4+, CD56+, CD8+, Th1, Th2, Th17
1	234914066	G	T	CD14+, CD20+, CD3+, CD34+, CD56+, CD8+
1	234914391	G	C	CD14+
1	234917037	G	C	CD20+
1	234972178	C	C	CD14+
1	234977458	A	C	CD14+
1	235068944	G	C	CD14+, Th2
1	235093105	A	C	CD20+
1	235109681	A	C	CD20+
1	235120369	G	C	CD14+, CD19+, CD3+ cord blood, CD34+, CD4+, CD56+, Th17
1	235133224	A	C	CD14+
1	235147647	G	C	CD14+, CD19+, CD3+ cord blood, CD3+, CD34+, CD4+, CD56+, CD8+, Th1, Th2, Th17
1	235151551	T	C	CD14+, CD19+, CD3+ cord blood, CD3+, CD34+, CD4+, CD56+, CD8+, Th2, Th17
1	235320146	A	C	CD20+
1	235320208	A	C	CD20+
1	235320340	C	C	CD20+
1	235323901	G	C	coding, CD19+, CD3+, CD4+, CD56+, CD8+, Th17
1	235492078	A	C	CD14+, CD19+, CD20+, CD3+ cord blood, CD3+, CD34+, CD4+, CD56+, CD8+, Th2, Th17
1	235656507	G	G	Th2
1	235656543	G	G	Th2
1	235967753	C	G	NA
1	236074028	G	G	CD14+, Th2, Th17
1	236097100	T	G	CD14+
1	236103575	G	G	NA
1	236118121	A	G	CD14+, CD19+, CD20+, CD3+ cord blood, CD3+, CD34+, CD4+, CD56+, CD8+
1	236163118	C	A	CD3+, CD4+, CD56+, CD8+, Th2, Th17
1	236180393	A	A	CD20+
1	236187406	A	A	coding
1	236267073	A	A	CD14+, CD19+, CD20+, CD3+ cord blood, CD3+, CD34+, CD4+, CD56+, CD8+
1	236646221	G	A	NA
1	236654494	C	A	CD34+
1	236654556	T	A	CD34+
1	236706911	G	A	coding
1	23704824	C	C	CD14+
1	237380915	G	A	NA
1	237470029	A	A	Th17
1	237519186	A	A	NA
1	237666635	C	T	coding
1	237889628	G	T	NA
1	238045746	A	T	coding
1	238459984	A	T	CD20+
1	23854047	G	T	CD14+
1	23886205	C	T	CD14+, CD19+, CD20+, CD3+ cord blood, CD3+, CD34+, CD4+, CD56+, CD8+
1	23893901	C	T	CD14+, CD19+, CD34+
1	23893903	C	T	CD14+, CD19+, CD34+
1	23893904	A	T	CD14+, CD19+, CD34+
1	23893907	T	G	CD14+, CD19+, CD34+
1	239881016	G	G	CD4+, Th2
1	239882052	C	G	CD34+, CD56+, Th2, Th17
1	239977845	C	G	CD34+, Th2, Th17
1	239979515	C	G	CD14+, CD20+
1	240076055	G	G	CD14+
1	240078478	A	G	CD14+
1	240256555	G	G	coding
1	24055515	C	G	CD19+
1	240601517	A	G	NA
1	240653699	G	G	NA
1	24083370	C	G	NA
1	240947204	G	G	CD20+
1	2409741	C	G	CD20+
1	2409759	G	G	CD20+
1	24120907	C	G	NA
1	241714897	A	G	CD19+
1	241840636	C	C	CD19+, CD3+ cord blood, CD3+, CD4+, CD8+, Th1, Th2
1	241981486	A	C	CD14+
1	241995676	T	C	NA
1	241995700	G	C	NA
1	241995711	G	C	NA
1	242008711	G	C	Th2, Th17
1	242008723	C	C	Th2, Th17
1	24201485	G	C	coding
1	24221632	A	C	CD14+
1	24223693	A	C	CD14+
1	24223830	A	C	CD14+, CD34+
1	24225626	T	C	CD14+, CD34+
1	242294600	C	C	NA
1	24235544	G	C	CD14+, CD19+, CD3+, CD34+, CD8+, Th2
1	24236705	C	C	CD19+
1	242389080	G	C	Th17
1	243418728	A	G	CD14+, CD19+, CD20+, CD3+ cord blood, CD3+, CD34+, CD4+, CD56+, CD8+, Th1, Th2, Th17
1	243451284	C	G	CD14+, CD19+, CD34+, CD4+, Th2, Th17
1	243759459	A	G	CD56+, Th2
1	2441213	G	G	NA
1	244211331	C	A	CD14+, CD19+, CD20+, CD3+ cord blood, CD3+, CD34+, CD4+, CD56+, CD8+, Th1, Th2, Th17
1	24432110	G	A	CD20+
1	24434715	C	A	CD20+
1	244436388	T	A	CD19+, CD56+, Th2
1	244436389	C	A	CD19+, CD56+, Th2
1	244512590	C	A	CD14+
1	244517513	A	A	CD14+
1	244613293	A	A	NA
1	244614879	G	A	CD19+, CD3+, CD4+, CD8+, Th2
1	244624525	T	C	CD14+, CD19+, CD20+, CD3+ cord blood, CD3+, CD34+, CD4+, CD56+, CD8+, Th1, Th2
1	244816157	G	C	CD14+, CD19+, CD20+, CD3+ cord blood, CD3+, CD34+, CD4+, CD56+, CD8+, Th1, Th2, Th17
1	244997125	C	G	CD14+, CD19+, CD20+, CD3+ cord blood, CD3+, CD34+, CD4+, CD56+, CD8+, Th17
1	245026304	C	G	CD14+, CD19+, CD20+, CD3+ cord blood, CD3+, CD34+, CD4+, CD56+, CD8+, Th1, Th2, Th17
1	245084533	G	G	CD14+, CD19+, CD34+
1	24514329	T	G	CD19+, CD20+, Th1
1	24514449	A	G	CD19+
1	245150960	A	G	NA
1	245151049	T	G	NA
1	245340479	A	G	NA
1	245422008	C	G	CD14+
1	245544359	G	G	CD34+
1	245784997	A	G	CD34+
1	24604128	C	G	Th2, Th17
1	246119767	C	G	CD3+ cord blood, CD3+, CD34+, CD4+, CD56+, CD8+, Th17
1	246166453	T	G	CD19+
1	246280905	A	G	CD3+ cord blood, CD3+, CD34+, CD4+, CD8+, Th2, Th17
1	246378495	G	G	CD14+, CD34+
1	24649553	A	G	NA
1	246501841	T	G	Th2
1	246670772	T	G	CD19+, CD20+, CD3+ cord blood, CD3+, CD34+, CD4+, CD56+, CD8+, Th2, Th17
1	246733526	T	G	CD3+, CD4+
1	246734960	C	G	CD14+, CD19+, CD34+
1	246741247	C	G	CD34+, Th2
1	246805143	T	G	NA
1	247006048	C	G	coding
1	247022478	G	T	CD20+
1	247062666	A	C	NA
1	247063564	A	C	NA
1	247065750	T	C	NA
1	247150343	A	C	coding
1	24743518	C	G	CD19+, CD20+, CD3+ cord blood, CD3+, CD34+, CD4+, CD56+, CD8+, Th1, Th2, Th17
1	247499420	G	G	CD34+
1	247523785	G	G	CD14+, CD34+
1	247584466	G	C	CD14+
1	247599200	T	C	NA
1	247599206	T	G	CD14+
1	247620935	A	G	CD14+
1	247695328	C	G	coding
1	2478300	G	G	CD14+, CD19+, CD3+ cord blood, CD3+, CD4+, CD56+, CD8+, Th1, Th2
1	247835930	A	G	coding
1	247902361	A	G	NA
1	248004660	T	G	coding
1	248016470	C	G	CD14+, CD34+
1	2480928	C	G	CD19+, Th1
1	248100441	A	G	CD14+, CD19+, CD3+ cord blood, CD3+, CD34+, CD4+, CD56+, CD8+, Th1, Th2, Th17
1	248100446	C	G	CD14+, CD19+, CD3+ cord blood, CD3+, CD34+, CD4+, CD56+, CD8+, Th1, Th2, Th17
1	248100465	C	C	CD14+, CD19+, CD3+ cord blood, CD3+, CD34+, CD4+, CD56+, CD8+, Th1, Th2, Th17
1	248153680	C	T	NA
1	248285985	T	C	NA
1	248285997	G	A	NA
1	24828978	A	A	CD14+, CD19+, CD20+, CD3+ cord blood, CD3+, CD34+, CD4+, CD56+, CD8+, Th1, Th2, Th17
1	248308911	G	A	coding
1	248570112	A	T	coding
1	248617086	C	T	NA
1	248728960	C	A	CD3+, Th2
1	248732480	C	A	CD14+
1	248801511	A	A	NA
1	248801528	G	A	NA
1	248801538	G	C	NA
1	24885674	G	G	CD14+
1	249069986	C	G	CD20+
1	249069988	T	G	CD20+
1	249101493	C	T	CD14+, CD19+, CD20+, CD3+ cord blood, CD3+, CD34+, CD4+, CD8+
1	24911051	T	T	CD34+
1	249120528	G	T	CD14+, CD19+, CD20+, CD3+ cord blood, CD3+, CD34+, CD4+, CD56+, CD8+, Th1, Th2, Th17
1	249133162	T	T	CD14+, CD19+, CD20+, CD3+ cord blood, CD3+, CD34+, CD4+, CD56+, CD8+, Th1, Th2, Th17
1	249167505	C	T	CD14+, CD19+, CD20+, CD3+ cord blood, CD3+, CD34+, CD4+, CD56+, CD8+, Th2
1	249168460	A	T	CD14+, CD19+, CD20+, CD3+ cord blood, CD3+, CD34+, CD4+, CD56+, CD8+, Th2, Th17
1	249168562	G	A	CD14+, CD19+, CD20+, CD3+ cord blood, CD3+, CD34+, CD4+, CD56+, CD8+, Th2, Th17
1	249169541	G	T	CD3+
1	249169545	G	A	CD3+
1	249201163	G	T	CD19+, CD20+, CD3+, CD4+, CD56+, CD8+, Th2
1	249201488	G	T	CD20+
1	249239760	A	A	CD19+, CD3+, CD34+, CD4+, CD56+, CD8+, Th2
1	249239779	G	A	CD19+, CD3+, CD34+, CD4+, CD56+, CD8+, Th2
1	249239784	A	A	CD19+, CD3+, CD34+, CD4+, CD56+, CD8+, Th2
1	249239785	G	A	CD19+, CD3+, CD34+, CD4+, CD56+, CD8+, Th2
1	249239790	C	A	CD19+, CD3+, CD34+, CD4+, CD56+, CD8+, Th2
1	249239791	G	A	CD19+, CD3+, CD34+, CD4+, CD56+, CD8+, Th2
1	249239793	G	A	CD19+, CD3+, CD34+, CD4+, CD56+, CD8+, Th2
1	249239934	A	A	CD19+, CD3+ cord blood, CD3+, CD34+, CD4+, CD56+, CD8+, Th2
1	2495331	G	A	NA
1	24961611	C	A	CD19+
1	24999057	G	A	NA
1	24999082	C	A	NA
1	24999085	A	A	NA
1	25021984	C	G	NA
1	2516439	C	A	CD19+
1	25184247	G	G	CD20+, CD56+, CD8+
1	2518659	G	A	coding, CD14+, CD19+, CD3+, CD4+, CD8+, Th1, Th2
1	25233672	G	A	NA
1	25253427	G	C	CD8+
1	25263307	G	C	CD20+
1	25278907	G	A	Th1, Th2, Th17
1	25283632	C	C	CD14+, CD19+, CD34+
1	25296563	T	A	Th2
1	25296564	C	A	Th2
1	25348397	T	A	Th2
1	25362986	C	A	CD3+, CD56+, CD8+
1	25363746	T	A	CD14+, CD19+, CD3+ cord blood, CD3+, CD34+, CD4+, CD56+, CD8+, Th1, Th17
1	25428276	G	A	CD14+, CD19+, CD3+ cord blood, CD3+, CD4+, CD56+, CD8+, Th2
1	25430813	A	A	CD14+
1	25439724	G	A	CD14+
1	25524890	G	A	NA
1	25558877	G	A	CD14+, CD19+, CD3+ cord blood, CD3+, CD34+, CD4+, CD56+, CD8+, Th1, Th2, Th17
1	2563159	A	C	CD20+
1	2563166	T	T	CD20+
1	25657389	T	A	CD14+
1	25756975	T	A	CD14+, CD19+, CD20+, CD3+ cord blood, CD3+, CD34+, CD4+, CD56+, CD8+, Th1, Th2, Th17
1	25876820	A	G	CD14+, CD3+, CD4+, CD8+
1	25949321	A	A	CD20+, CD3+, CD4+
1	26021821	C	A	CD20+
1	26024542	C	G	CD4+, Th1, Th2
1	26131149	G	T	CD34+, Th2
1	26139099	T	G	NA
1	26139100	G	C	NA
1	26143131	G	G	NA
1	26156040	T	G	coding
1	26248980	C	T	NA
1	26316016	T	A	coding
1	26355793	G	T	NA
1	26362014	T	G	CD14+, CD19+, CD20+, CD3+ cord blood, CD3+, CD34+, CD4+, CD56+, CD8+, Th1, Th2, Th17
1	26405189	G	G	CD20+
1	26405199	C	T	CD20+
1	26424490	C	T	Th2, Th17
1	26431028	C	T	CD20+
1	26449334	A	T	NA
1	26452497	T	T	Th2
1	26459156	A	A	CD34+
1	26459157	T	A	CD34+
1	26459158	G	A	CD34+
1	26503409	G	A	CD20+
1	26551782	C	A	Th2
1	26560694	C	A	CD14+, CD19+, CD20+, CD3+ cord blood, CD3+, CD34+, CD4+, CD56+, CD8+, Th1, Th2, Th17
1	26561115	G	G	CD14+, CD19+, CD20+, CD3+ cord blood, CD3+, CD34+, CD4+, CD56+, CD8+, Th2
1	26607939	C	G	NA
1	26611422	A	G	CD14+, CD19+, CD20+, CD3+ cord blood, CD3+, CD34+, CD4+, CD56+, CD8+, Th1, Th2, Th17
1	26633321	G	A	CD14+, CD19+, CD20+, CD3+ cord blood, CD3+, CD34+, CD4+, CD56+, CD8+, Th1, Th2, Th17
1	26671526	T	A	coding
1	26680524	G	T	NA
1	26688080	C	G	NA
1	26691604	C	T	coding
1	26707728	C	A	NA
1	26707729	G	G	NA
1	26758742	C	G	CD14+, CD19+, CD20+, CD3+ cord blood, CD3+, CD34+, CD4+, CD56+, CD8+, Th1, Th2, Th17
1	26798452	C	A	CD19+, CD20+, CD3+ cord blood, CD3+, CD4+, CD8+, Th2
1	26827719	C	C	CD14+, CD19+, CD20+, CD3+ cord blood, CD3+, CD34+, CD4+, CD56+, CD8+, Th1, Th2, Th17
1	27024558	G	A	CD3+, CD4+, CD56+, CD8+, Th2
1	27087846	A	G	NA
1	27101106	G	G	coding
1	27110615	T	T	CD14+
1	27113911	G	C	CD14+, CD19+, CD3+ cord blood, CD3+, CD34+, CD4+, CD56+, CD8+, Th1, Th17
1	27160377	G	G	CD14+, CD19+, CD3+ cord blood, CD3+, CD34+, CD4+, CD56+, CD8+, Th1, Th2, Th17
1	27180119	G	G	NA
1	27190754	G	T	CD19+, CD3+ cord blood, Th2
1	27238450	C	T	coding
1	27248054	C	T	CD14+, CD19+, CD20+, CD3+ cord blood, CD3+, CD34+, CD4+, CD56+, CD8+, Th1, Th2, Th17
1	27267915	T	T	NA
1	27293594	A	G	CD14+, CD20+, CD34+
1	27318060	C	A	CD14+, CD34+
1	27319825	C	C	CD14+, CD19+, CD20+, CD3+, CD4+, CD8+, Th1, Th2
1	27328755	G	T	CD14+, CD19+, CD34+
1	27691084	T	A	NA
1	27720212	G	A	Th1
1	27720692	C	A	coding
1	27721939	C	T	CD14+, CD19+, CD3+ cord blood, CD3+, CD34+, CD4+, CD56+, CD8+, Th1, Th2, Th17
1	27742857	A	A	CD19+
1	27762280	C	A	NA
1	27815912	T	C	CD3+, CD4+, CD8+, Th17
1	27851943	G	G	CD20+
1	27869272	G	T	CD20+, CD34+
1	27930214	G	T	CD19+, CD3+ cord blood, CD3+, CD34+, CD4+, CD56+, CD8+, Th1
1	27930220	A	C	CD19+, CD3+ cord blood, CD3+, CD34+, CD4+, CD56+, CD8+, Th1
1	27932649	T	A	CD19+
1	27935143	G	T	CD14+, CD19+, CD3+ cord blood, CD3+, CD4+, CD56+, CD8+, Th2
1	27935732	C	T	CD14+, CD19+, CD3+ cord blood, CD3+, CD4+, CD56+, CD8+
1	27941354	C	C	NA
1	28060470	A	T	NA
1	28293198	C	T	coding
1	28437184	C	T	CD14+
1	28439183	G	A	CD14+
1	28441852	T	G	CD14+, CD3+, CD34+, CD4+, CD56+, CD8+, Th17
1	28655447	T	G	CD14+, CD19+, CD20+, CD3+ cord blood, CD3+, CD34+, CD4+, CD56+, CD8+, Th1, Th2, Th17
1	28660838	T	G	NA
1	28686259	G	T	CD19+, CD3+, CD4+, CD56+, CD8+, Th2
1	28995221	G	A	CD14+, CD19+, CD20+, CD3+ cord blood, CD3+, CD34+, CD4+, CD56+, CD8+, Th1, Th2, Th17
1	29064765	C	A	NA
1	29111865	C	C	CD14+, CD19+, CD20+, CD3+ cord blood, CD3+, CD34+, CD4+, CD56+, CD8+, Th1, Th2, Th17
1	29507646	C	C	CD19+, CD20+, CD3+ cord blood, CD3+, CD4+, CD56+, CD8+, Th2
1	29606043	C	T	coding
1	2979341	G	A	NA
1	30421532	G	C	CD34+
1	31192149	G	A	CD14+, CD19+, CD20+, CD3+ cord blood, CD3+, CD34+, CD4+, CD56+, CD8+, Th2
1	31218669	C	A	NA
1	31223817	T	T	CD19+, CD3+, CD8+
1	31236331	T	T	CD14+
1	31294955	A	C	CD20+
1	31313879	G	G	CD14+, CD34+
1	31327139	G	C	CD14+, CD19+, CD20+, CD3+ cord blood, CD3+, CD34+, CD4+, CD56+, CD8+, Th1
1	31342391	A	C	Th2
1	31354372	G	C	CD19+, CD34+, Th2
1	31365532	C	C	CD20+
1	3139136	G	C	CD20+, CD34+
1	31471083	T	A	NA
1	31480915	C	A	Th2
1	31486665	T	T	Th2
1	31558073	T	C	CD34+
1	31573562	G	G	CD14+
1	3166687	T	T	CD20+
1	3166694	A	G	CD20+
1	3166699	A	G	CD20+
1	3166701	T	G	CD20+
1	31846561	C	G	CD20+
1	31894444	C	T	CD34+
1	31955890	G	A	NA
1	31960234	T	G	CD3+, CD34+, CD4+, CD56+
1	32103648	C	A	CD20+
1	32116726	G	A	CD20+
1	32146574	C	A	NA
1	32154678	A	A	coding
1	32157630	G	C	coding
1	32254467	G	C	CD14+, CD19+, CD3+ cord blood, CD3+, CD4+, CD56+, CD8+, Th2
1	32254473	G	G	CD14+, CD19+, CD3+ cord blood, CD3+, CD4+, CD56+, CD8+, Th2
1	32261922	T	A	CD34+
1	32277351	A	G	CD20+
1	32357145	C	G	Th1, Th2, Th17
1	32394617	A	C	CD3+, CD8+, Th17
1	32447689	C	A	CD3+, CD4+, CD56+, CD8+, Th17
1	32502654	A	C	NA
1	32508788	T	C	NA
1	32542741	C	A	NA
1	32573673	G	C	CD14+, CD19+, CD20+, CD3+ cord blood, CD3+, CD34+, CD4+, CD56+, CD8+, Th1, Th2, Th17
1	32666008	G	T	CD19+, CD20+, CD3+ cord blood, CD3+, CD4+, CD56+, CD8+, Th1, Th2, Th17
1	32697598	G	T	NA
1	32800594	G	A	coding
1	32803293	A	A	CD14+, CD19+, CD3+ cord blood, CD3+, CD34+, CD4+, CD56+, CD8+, Th17
1	32803299	G	C	CD14+, CD19+, CD3+ cord blood, CD3+, CD34+, CD4+, CD56+, CD8+, Th17
1	32827636	C	G	coding, Th1, Th2
1	32827646	C	T	coding, Th1, Th2
1	32829735	C	A	coding
1	33001741	C	T	NA
1	33004904	C	T	CD20+, CD34+
1	33005846	C	G	CD19+, CD34+
1	33092996	G	C	NA
1	33145734	T	T	CD34+
1	33149513	C	A	NA
1	33225654	T	A	CD20+
1	33227043	C	A	CD20+
1	33238547	G	T	CD19+, CD4+, CD56+, Th2
1	33241524	G	C	CD34+
1	33407315	T	A	CD14+
1	33476435	C	C	NA
1	33478872	G	G	coding
1	33478878	G	A	coding
1	33577793	T	A	CD3+, CD34+, CD4+, CD56+, Th17
1	33765919	A	T	NA
1	33765925	G	T	NA
1	33765926	G	G	NA
1	33812685	G	A	CD14+
1	33836643	G	T	coding
1	33853197	A	G	NA
1	33960043	A	G	coding
1	33985350	G	C	NA
1	34102426	G	G	NA
1	34180099	C	A	NA
1	34316090	G	A	NA
1	34407318	C	A	NA
1	34628849	T	A	CD34+, Th2
1	35063688	C	G	CD20+, CD3+, CD34+
1	35222878	T	G	NA
1	35223884	C	C	NA
1	35365252	T	A	NA
1	35453671	T	C	coding
1	35570037	G	T	coding
1	35744780	G	T	NA
1	3590157	C	T	CD19+
1	3595711	G	C	CD14+
1	36389836	G	T	NA
1	3641208	C	T	CD19+, CD3+ cord blood, CD3+, CD34+, CD4+, CD56+, CD8+
1	36474628	A	T	coding
1	36581751	C	C	CD14+
1	36585705	A	A	CD14+
1	36603304	A	C	NA
1	36603717	T	C	NA
1	36616351	G	G	CD14+, CD19+, CD4+, CD56+, CD8+, Th2
1	36645029	G	G	NA
1	36705873	G	G	CD20+
1	36714046	C	C	CD14+, CD20+
1	36765492	A	C	NA
1	36785444	G	T	coding
1	36809698	A	G	NA
1	36839052	G	G	CD14+
1	36852954	C	C	CD14+
1	36853111	C	C	CD14+, CD3+ cord blood, CD4+
1	36862796	T	C	NA
1	36884521	C	C	NA
1	36884544	G	T	NA
1	36886355	A	T	CD19+, CD3+, CD4+, CD56+
1	36944936	G	G	NA
1	36958275	C	A	CD34+
1	3746536	C	T	coding
1	3753063	G	C	coding
1	3773253	G	A	CD19+, Th1
1	3782195	C	T	NA
1	37920663	C	A	CD14+, CD19+, CD3+ cord blood, CD3+, CD34+, CD4+, CD56+, CD8+, Th1, Th2, Th17
1	37937278	G	C	CD20+
1	37937710	G	T	CD20+
1	37953340	C	C	CD19+, CD3+, CD4+, CD56+
1	3799875	C	C	CD56+
1	38003488	T	A	coding
1	38005683	G	C	NA
1	38079981	G	A	coding
[truncated: 41,102 more rows]
